# Supplementary material for: Freshwater bryozoans of Lithuania (Bryozoa)
Source: Zookeys. 2018 Jul 12;(774):53–75. doi: 10.3897/zookeys.774.21769 (PMC6053470; doi:10.3897/zookeys.774.21769)
Supplement: XML Treatment for Plumatella repens [file zookeys.774.21769-treatment1.xml]

<!DOCTYPE tp:taxon-treatment
  PUBLIC "-//TaxonX//DTD Taxonomic Treatment Publishing DTD v0 20100105//EN" "tax-treatment-NSO.dtd">
<tp:taxon-treatment xmlns:tp="http://www.plazi.org/taxpub"><tp:treatment-meta><kwd-group><label>Taxon classification</label><kwd><named-content xmlns:xlink="http://www.w3.org/1999/xlink" content-type="kingdom">Animalia</named-content></kwd><kwd><named-content xmlns:xlink="http://www.w3.org/1999/xlink" content-type="order">Plumatellida</named-content></kwd><kwd><named-content xmlns:xlink="http://www.w3.org/1999/xlink" content-type="family">Plumatellidae</named-content></kwd></kwd-group><mixed-citation publication-type="journal"><person-group><name><surname>Šatkauskienė</surname><given-names>Ingrida</given-names></name><name><surname>Wood</surname><given-names>Timothy</given-names></name><name><surname>Rutkauskaitė-Sucilienė</surname><given-names>Jurgita</given-names></name><name><surname>Mildažienė</surname><given-names>Vida</given-names></name><name><surname>Tučkutė</surname><given-names>Simona</given-names></name></person-group><article-title>Freshwater bryozoans of Lithuania (<tp:taxon-name><tp:taxon-name-part taxon-name-part-type="phylum">Bryozoa</tp:taxon-name-part></tp:taxon-name>)</article-title><source>Zookeys</source><day>12</day><month>7</month><year>2018</year><volume>2018</volume><issue>774</issue><fpage>53</fpage><lpage>75</lpage><pub-id pub-id-type="doi">10.3897/zookeys.774.21769</pub-id></mixed-citation></tp:treatment-meta><tp:nomenclature><tp:taxon-name>
              <tp:taxon-name-part taxon-name-part-type="genus" reg="Plumatella">Plumatella</tp:taxon-name-part>
              <tp:taxon-name-part taxon-name-part-type="species" reg="repens">repens</tp:taxon-name-part>
            </tp:taxon-name><tp:taxon-authority>(Linnaeus, 1758)</tp:taxon-authority><xref ref-type="fig" rid="F2">Fig. 2</xref></tp:nomenclature><tp:treatment-sec sec-type="material" id="SECID0EE4AE"><title>Material examined.</title><p>Ten floatoblasts collected from ponds of Kaunas Botanical garden, Raudondvaris pond in April 2015, and Skyplaičiai lake, collected in June 2015; colonies collected from Raudondvaris and Rokai pond in June 2015 and July 2016 respectively. Sessoblasts were not found.</p></tp:treatment-sec><tp:treatment-sec sec-type="description" id="SECID0EJ4AE"><title>Description.</title><p>Colonies were about 5–8 cm size. The transparent branches of colonies were attached to the substratum for almost whole of their length. Floatoblasts were identified by the broadly oval shape and the absence of tubercles on the statoblast annulus (Fig. <xref ref-type="fig" rid="F2">2</xref>). Floatoblasts were 315–341 (325±3) µm long by 226–270 (252±4) µm wide; <abbrev xmlns:xlink="http://www.w3.org/1999/xlink" xlink:title="ratio of the statoblast" id="ABBRID0ET4AE" xlink:type="simple">L/W</abbrev> ratio was 1.3; <abbrev xmlns:xlink="http://www.w3.org/1999/xlink" xlink:title="ventral fenestra length" id="ABBRID0EX4AE" xlink:type="simple">VfL</abbrev> 144–245 (187±14) µm; <abbrev xmlns:xlink="http://www.w3.org/1999/xlink" xlink:title="ventral fenestra width" id="ABBRID0E24AE" xlink:type="simple">VfW</abbrev> 126–212 (168±10) µm(n=10); <abbrev xmlns:xlink="http://www.w3.org/1999/xlink" xlink:title="dorsal fenestra length" id="ABBRID0E64AE" xlink:type="simple">DfL</abbrev> 135–258 (178±14) µm; DfW126–212 (163± 9) µm (n=10). Fenestra of floatoblasts circular, covered with rounded tubercles that become less prominent towards the centre of fenestra. The annular nodules often described for this species have not yet been observed in Lithuanian material.</p><fig id="F2" position="float" orientation="portrait"><label>Figure 2.</label><caption><p>
                  <italic><tp:taxon-name><tp:taxon-name-part taxon-name-part-type="genus" reg="Plumatella">Plumatella</tp:taxon-name-part> <tp:taxon-name-part taxon-name-part-type="species" reg="repens">repens</tp:taxon-name-part></tp:taxon-name></italic>. Scanning electron micrograph of floatoblasts showing dorsal valve (left) and ventral valve (right). Scale bars: 200 μm.</p></caption><graphic xmlns:xlink="http://www.w3.org/1999/xlink" xlink:href="zookeys-774-053-g002.jpg" position="float" orientation="portrait" xlink:type="simple" id="oo_216703.jpg"/></fig></tp:treatment-sec><tp:treatment-sec sec-type="distribution" id="SECID0E25AE"><title>Distribution in Europe.</title><p>According to <xref ref-type="bibr" rid="B44">Økland and Økland (2005)</xref>, <xref ref-type="bibr" rid="B63">Wood and Okamura (2005)</xref>, <italic><tp:taxon-name><tp:taxon-name-part taxon-name-part-type="genus" reg="Plumatella">P.</tp:taxon-name-part> <tp:taxon-name-part taxon-name-part-type="species" reg="repens">repens</tp:taxon-name-part></tp:taxon-name></italic> is common in Britain, Ireland and Europe. <xref ref-type="bibr" rid="B25">Kaminski (1984)</xref> described <italic><tp:taxon-name><tp:taxon-name-part taxon-name-part-type="genus" reg="Plumatella">P.</tp:taxon-name-part> <tp:taxon-name-part taxon-name-part-type="species" reg="repens">repens</tp:taxon-name-part></tp:taxon-name></italic> as most common species in the studied lakes in Poland.</p></tp:treatment-sec><tp:treatment-sec sec-type="remarks" id="SECID0EEAAG"><title>Remarks on habitat and ecology in Lithuania.</title><p>
              <italic><tp:taxon-name><tp:taxon-name-part taxon-name-part-type="genus" reg="Plumatella">Plumatella</tp:taxon-name-part> <tp:taxon-name-part taxon-name-part-type="species" reg="repens">repens</tp:taxon-name-part></tp:taxon-name></italic> has been the most commonly encountered species, with floatoblasts occurring in all surveyed sites, include lentic and stagnant habitats. Although colonies were found in only two ponds from listed sites, we have since become aware of colonies occurring in other lakes and ponds not listed here.</p><p>
              <xref ref-type="bibr" rid="B45">Pajiedaitė (1933)</xref> described <italic><tp:taxon-name><tp:taxon-name-part taxon-name-part-type="genus" reg="Plumatella">P.</tp:taxon-name-part> <tp:taxon-name-part taxon-name-part-type="species" reg="repens">repens</tp:taxon-name-part></tp:taxon-name></italic> as most common species in Lithuania, which can grow in various freshwater bodies. On the other hand, the exact locations of her collecting sites were not listed in her thesis. In addition, because of early difficulty in identifying this species, distribution reports prior to the mid-1980s are not necessarily reliable (<xref ref-type="bibr" rid="B63">Wood and Okamura 2005</xref>).</p></tp:treatment-sec><tp:treatment-sec sec-type="remarks" id="SECID0EKBAG"><title>Remarks.</title><p>
              <xref ref-type="bibr" rid="B29">Lacourt (1968)</xref> postulated close relationship between <italic><tp:taxon-name><tp:taxon-name-part taxon-name-part-type="genus" reg="Plumatella">Plumatella</tp:taxon-name-part> <tp:taxon-name-part taxon-name-part-type="species" reg="repens">repens</tp:taxon-name-part></tp:taxon-name></italic> and <italic><tp:taxon-name><tp:taxon-name-part taxon-name-part-type="genus" reg="Plumatella">P.</tp:taxon-name-part> <tp:taxon-name-part taxon-name-part-type="species" reg="fungosa">fungosa</tp:taxon-name-part></tp:taxon-name></italic> based on a “short oval statoblasts” and molecular studies confirmed a close relationship between these species (<xref ref-type="bibr" rid="B21">Hirose et al. 2011</xref>). <italic><tp:taxon-name><tp:taxon-name-part taxon-name-part-type="genus" reg="Plumatella">Plumatella</tp:taxon-name-part> <tp:taxon-name-part taxon-name-part-type="species" reg="repens">repens</tp:taxon-name-part></tp:taxon-name></italic> can be confused with young colonies of <italic><tp:taxon-name><tp:taxon-name-part taxon-name-part-type="genus" reg="Plumatella">P.</tp:taxon-name-part> <tp:taxon-name-part taxon-name-part-type="species" reg="fungosa">fungosa</tp:taxon-name-part></tp:taxon-name></italic> (<xref ref-type="bibr" rid="B63">Wood and Okamura 2005</xref>). In addition, statoblasts of <italic><tp:taxon-name><tp:taxon-name-part taxon-name-part-type="genus" reg="Plumatella">P.</tp:taxon-name-part> <tp:taxon-name-part taxon-name-part-type="species" reg="repens">repens</tp:taxon-name-part></tp:taxon-name></italic> are similar to those of its congeners <italic><tp:taxon-name><tp:taxon-name-part taxon-name-part-type="genus" reg="Plumatella">P.</tp:taxon-name-part> <tp:taxon-name-part taxon-name-part-type="species" reg="nitens">nitens</tp:taxon-name-part></tp:taxon-name></italic> Wood, 1996, <italic><tp:taxon-name><tp:taxon-name-part taxon-name-part-type="genus" reg="Plumatella">P.</tp:taxon-name-part> <tp:taxon-name-part taxon-name-part-type="species" reg="nodulosa">nodulosa</tp:taxon-name-part></tp:taxon-name></italic> Wood, 2001, <italic><tp:taxon-name><tp:taxon-name-part taxon-name-part-type="genus" reg="Plumatella">P.</tp:taxon-name-part> <tp:taxon-name-part taxon-name-part-type="species" reg="orbisperma">orbisperma</tp:taxon-name-part></tp:taxon-name></italic> (Kellicott, 1882), <italic><tp:taxon-name><tp:taxon-name-part taxon-name-part-type="genus" reg="Plumatella">P.</tp:taxon-name-part> <tp:taxon-name-part taxon-name-part-type="species" reg="recluse">recluse</tp:taxon-name-part></tp:taxon-name></italic> Smith, 1992, and <italic><tp:taxon-name><tp:taxon-name-part taxon-name-part-type="genus" reg="Plumatella">P.</tp:taxon-name-part> <tp:taxon-name-part taxon-name-part-type="species" reg="rugosa">rugosa</tp:taxon-name-part></tp:taxon-name></italic> Wood, Wood, Geimer &amp; Massard, 1998 (<xref ref-type="bibr" rid="B36">Massard and Geimer 2008a</xref>).</p></tp:treatment-sec><ref-list><ref id="B44"><mixed-citation xmlns:xlink="http://www.w3.org/1999/xlink" xlink:type="simple">
          <person-group><name name-style="western"><surname>Økland</surname><given-names>KA</given-names></name><name name-style="western"><surname>Økland</surname><given-names>J</given-names></name></person-group> (<year>2005</year>) <article-title>Freshwater bryozoans (<tp:taxon-name><tp:taxon-name-part taxon-name-part-type="phylum">Bryozoa</tp:taxon-name-part></tp:taxon-name>) of Norway, V: review and comparative discussion of the distribution and ecology of the 10 species recorded.</article-title> <source>Hydrobiologia</source> <volume>534</volume>: <fpage>31</fpage>–<lpage>55</lpage>. <ext-link xlink:type="simple" ext-link-type="doi" xlink:href="10.1007/s10750-004-1320-5">https://doi.org/10.1007/s10750-004-1320-5</ext-link></mixed-citation></ref><ref id="B63"><mixed-citation xmlns:xlink="http://www.w3.org/1999/xlink" xlink:type="simple">
          <person-group><name name-style="western"><surname>Wood</surname><given-names>TS</given-names></name><name name-style="western"><surname>Okamura</surname><given-names>B</given-names></name></person-group> (<year>2005</year>) <article-title>A new key to the Freshwater Bryozoans of Britain, Ireland and Continental Europe, with notes on their Ecology.</article-title> <source>Fresh Water Biological Association, Ambleside, UK, Scientific Publication</source> <volume>63</volume>: <fpage>1</fpage>–<lpage>113</lpage>.</mixed-citation></ref><ref id="B25"><mixed-citation xmlns:xlink="http://www.w3.org/1999/xlink" xlink:type="simple">
          <person-group><name name-style="western"><surname>Kaminski</surname><given-names>M</given-names></name></person-group> (<year>1984</year>) <article-title>Food composition of three bryozoan species (<tp:taxon-name><tp:taxon-name-part taxon-name-part-type="phylum">Bryozoa</tp:taxon-name-part></tp:taxon-name>, <tp:taxon-name><tp:taxon-name-part taxon-name-part-type="class">Phylactolaemata</tp:taxon-name-part></tp:taxon-name>) in a mesotrophic lake.</article-title> <source>Polskie Archiwum Hydrobiologii</source> <volume>31</volume>: <fpage>45</fpage>–<lpage>53</lpage>.</mixed-citation></ref><ref id="B45"><mixed-citation xmlns:xlink="http://www.w3.org/1999/xlink" xlink:type="simple">
          <person-group><name name-style="western"><surname>Pajiedaitė</surname><given-names>B</given-names></name></person-group> (<year>1933</year>) Contribution to the exploration of freshwaters bryozoans in Lithuania. Kaunas, Lithuania: University of Vytautas Magnus. Unpublished master thesis. [In Lithuanian]</mixed-citation></ref><ref id="B29"><mixed-citation xmlns:xlink="http://www.w3.org/1999/xlink" xlink:type="simple">
          <person-group><name name-style="western"><surname>Lacourt</surname><given-names>AW</given-names></name></person-group> (<year>1968</year>) <article-title>A monograph of the fresh-water <tp:taxon-name><tp:taxon-name-part taxon-name-part-type="phylum">Bryozoa</tp:taxon-name-part></tp:taxon-name>—<tp:taxon-name><tp:taxon-name-part taxon-name-part-type="class">Phylactolaemata</tp:taxon-name-part></tp:taxon-name>.</article-title> <source>Zoologische Verhandelingen</source> <volume>93</volume>: <fpage>1</fpage>–<lpage>159</lpage>.</mixed-citation></ref><ref id="B21"><mixed-citation xmlns:xlink="http://www.w3.org/1999/xlink" xlink:type="simple">
          <person-group><name name-style="western"><surname>Hirose</surname><given-names>M</given-names></name><name name-style="western"><surname>Dick</surname><given-names>MH</given-names></name><name name-style="western"><surname>Mawatari</surname><given-names>SF</given-names></name></person-group> (<year>2011</year>) Are plumatellid statoblasts in freshwater bryozoans phylogenetically informative? Zoological Science 28(5): 318–326. <ext-link xlink:type="simple" ext-link-type="doi" xlink:href="10.2108/zsj.28.318">https://doi.org/10.2108/zsj.28.318</ext-link></mixed-citation></ref><ref id="B36"><mixed-citation xmlns:xlink="http://www.w3.org/1999/xlink" xlink:type="simple">
          <person-group><name name-style="western"><surname>Massard</surname><given-names>JA</given-names></name><name name-style="western"><surname>Geimer</surname><given-names>G</given-names></name></person-group> (<year>2008a</year>) <article-title>Global diversity of bryozoans (<tp:taxon-name><tp:taxon-name-part taxon-name-part-type="phylum">Bryozoa</tp:taxon-name-part></tp:taxon-name> or <tp:taxon-name><tp:taxon-name-part taxon-name-part-type="phylum">Ectoprocta</tp:taxon-name-part></tp:taxon-name>) in freshwater.</article-title> <source>Hydrobiologia</source> <volume>595</volume>: <fpage>93</fpage>–<lpage>99</lpage>. <ext-link xlink:type="simple" ext-link-type="doi" xlink:href="10.1007/s10750-007-9007-3">https://doi.org/10.1007/s10750-007-9007-3</ext-link></mixed-citation></ref></ref-list></tp:taxon-treatment>
