# Supplementary material for: Freshwater bryozoans of Lithuania (Bryozoa)
Source: Zookeys. 2018 Jul 12;(774):53–75. doi: 10.3897/zookeys.774.21769 (PMC6053470; doi:10.3897/zookeys.774.21769)
Supplement: XML Treatment for Plumatella geimermassardi [file zookeys.774.21769-treatment2.xml]

<!DOCTYPE tp:taxon-treatment
  PUBLIC "-//TaxonX//DTD Taxonomic Treatment Publishing DTD v0 20100105//EN" "tax-treatment-NSO.dtd">
<tp:taxon-treatment xmlns:tp="http://www.plazi.org/taxpub"><tp:treatment-meta><kwd-group><label>Taxon classification</label><kwd><named-content xmlns:xlink="http://www.w3.org/1999/xlink" content-type="kingdom">Animalia</named-content></kwd><kwd><named-content xmlns:xlink="http://www.w3.org/1999/xlink" content-type="order">Plumatellida</named-content></kwd><kwd><named-content xmlns:xlink="http://www.w3.org/1999/xlink" content-type="family">Plumatellidae</named-content></kwd></kwd-group><mixed-citation publication-type="journal"><person-group><name><surname>Šatkauskienė</surname><given-names>Ingrida</given-names></name><name><surname>Wood</surname><given-names>Timothy</given-names></name><name><surname>Rutkauskaitė-Sucilienė</surname><given-names>Jurgita</given-names></name><name><surname>Mildažienė</surname><given-names>Vida</given-names></name><name><surname>Tučkutė</surname><given-names>Simona</given-names></name></person-group><article-title>Freshwater bryozoans of Lithuania (<tp:taxon-name><tp:taxon-name-part taxon-name-part-type="phylum">Bryozoa</tp:taxon-name-part></tp:taxon-name>)</article-title><source>Zookeys</source><day>12</day><month>7</month><year>2018</year><volume>2018</volume><issue>774</issue><fpage>53</fpage><lpage>75</lpage><pub-id pub-id-type="doi">10.3897/zookeys.774.21769</pub-id></mixed-citation></tp:treatment-meta><tp:nomenclature><tp:taxon-name>
              <tp:taxon-name-part taxon-name-part-type="genus" reg="Plumatella">Plumatella</tp:taxon-name-part>
              <tp:taxon-name-part taxon-name-part-type="species" reg="geimermassardi">geimermassardi</tp:taxon-name-part>
            </tp:taxon-name><tp:taxon-authority>Wood &amp; Okamura, 2004</tp:taxon-authority><xref ref-type="fig" rid="F3">Fig. 3</xref></tp:nomenclature><tp:treatment-sec sec-type="material" id="SECID0EWGAG"><title>Material examined.</title><p>A few floatoblasts from Lampėdžiai Lake in April 2016. <italic><tp:taxon-name><tp:taxon-name-part taxon-name-part-type="genus" reg="Plumatella">P.</tp:taxon-name-part> <tp:taxon-name-part taxon-name-part-type="species" reg="geimermassardi">geimermassardi</tp:taxon-name-part></tp:taxon-name></italic> were recorded in Lithuania for the first time. However, the species is so far represented only by statoblasts.</p></tp:treatment-sec><tp:treatment-sec sec-type="description" id="SECID0EHHAG"><title>Description.</title><p>Floatoblasts were identified by the large dorsal fenestra with tubercles and narrow annulus. The annulus at the poles is mostly as large as laterally and is covered by weakly visible tubercles (Fig. <xref ref-type="fig" rid="F3">3</xref>). Length and width of floatoblast were 311–325 (317±4) μm and 221–273 (244±15) μm (n=3) respectively. <abbrev xmlns:xlink="http://www.w3.org/1999/xlink" xlink:title="ratio of the statoblast" id="ABBRID0ERHAG" xlink:type="simple">L/W</abbrev> ratio 1.3; <abbrev xmlns:xlink="http://www.w3.org/1999/xlink" xlink:title="dorsal fenestra length" id="ABBRID0EVHAG" xlink:type="simple">DfL</abbrev> 199–205 (202±3) μm; <abbrev xmlns:xlink="http://www.w3.org/1999/xlink" xlink:title="dorsal fenestra width" id="ABBRID0EZHAG" xlink:type="simple">DfW</abbrev> 174–201 (187±13) μm (n=3); <abbrev xmlns:xlink="http://www.w3.org/1999/xlink" xlink:title="ventral fenestra length" id="ABBRID0E4HAG" xlink:type="simple">VfL</abbrev> 200–254 (227±26) μm and <abbrev xmlns:xlink="http://www.w3.org/1999/xlink" xlink:title="ventral fenestra width" id="ABBRID0EBIAG" xlink:type="simple">VfW</abbrev> 185–198 (192±6) μm (n=3).</p><fig id="F3" position="float" orientation="portrait"><label>Figure 3.</label><caption><p>
                  <italic><tp:taxon-name><tp:taxon-name-part taxon-name-part-type="genus" reg="Plumatella">Plumatella</tp:taxon-name-part> <tp:taxon-name-part taxon-name-part-type="species" reg="geimermassardi">geimermassardi</tp:taxon-name-part></tp:taxon-name></italic>. Scanning electron micrograph of the floatoblast ventral valve showing the uniformly narrow annulus. Scale bar: 100 μm.</p></caption><graphic xmlns:xlink="http://www.w3.org/1999/xlink" xlink:href="zookeys-774-053-g003.jpg" position="float" orientation="portrait" xlink:type="simple" id="oo_216704.jpg"/></fig></tp:treatment-sec><tp:treatment-sec sec-type="distribution" id="SECID0E4IAG"><title>Distribution in Europe.</title><p>
              <italic><tp:taxon-name><tp:taxon-name-part taxon-name-part-type="genus" reg="Plumatella">Plumatella</tp:taxon-name-part> <tp:taxon-name-part taxon-name-part-type="species" reg="geimermassardi">geimermassardi</tp:taxon-name-part></tp:taxon-name></italic> is known from England, Ireland, Belgium, southern Norway, northern Germany, Italy and Finland (<xref ref-type="bibr" rid="B63">Wood and Okamura 2005</xref>).</p></tp:treatment-sec><tp:treatment-sec sec-type="remarks" id="SECID0ESJAG"><title>Remarks.</title><p>Floatoblasts of <italic><tp:taxon-name><tp:taxon-name-part taxon-name-part-type="genus" reg="Plumatella">P.</tp:taxon-name-part> <tp:taxon-name-part taxon-name-part-type="species" reg="geimermassardi">geimermassardi</tp:taxon-name-part></tp:taxon-name></italic> are among the smallest floatoblasts among all European plumatellids with an average length of around 320 µm (<xref ref-type="bibr" rid="B62">Wood and Okamura 2004</xref>). The uniformly narrow annulus offers an easy identifying feature characteristic for broad floatoblasts in this species. The relatively large area of dorsal and ventral fenestrae is matched only by those of <italic><tp:taxon-name><tp:taxon-name-part taxon-name-part-type="genus" reg="Plumatella">P.</tp:taxon-name-part> <tp:taxon-name-part taxon-name-part-type="species" reg="nitens">nitens</tp:taxon-name-part></tp:taxon-name></italic> or <italic><tp:taxon-name><tp:taxon-name-part taxon-name-part-type="genus" reg="Stephanella">Stephanella</tp:taxon-name-part> <tp:taxon-name-part taxon-name-part-type="species" reg="hina">hina</tp:taxon-name-part></tp:taxon-name></italic> on other continents (<xref ref-type="bibr" rid="B59">Wood 1996</xref>; <xref ref-type="bibr" rid="B55">Toriumi 1955</xref>).</p></tp:treatment-sec><ref-list><ref id="B63"><mixed-citation xmlns:xlink="http://www.w3.org/1999/xlink" xlink:type="simple">
          <person-group><name name-style="western"><surname>Wood</surname><given-names>TS</given-names></name><name name-style="western"><surname>Okamura</surname><given-names>B</given-names></name></person-group> (<year>2005</year>) <article-title>A new key to the Freshwater Bryozoans of Britain, Ireland and Continental Europe, with notes on their Ecology.</article-title> <source>Fresh Water Biological Association, Ambleside, UK, Scientific Publication</source> <volume>63</volume>: <fpage>1</fpage>–<lpage>113</lpage>.</mixed-citation></ref><ref id="B62"><mixed-citation xmlns:xlink="http://www.w3.org/1999/xlink" xlink:type="simple">
          <person-group><name name-style="western"><surname>Wood</surname><given-names>TS</given-names></name><name name-style="western"><surname>Okamura</surname><given-names>B</given-names></name></person-group> (<year>2004</year>) <article-title><italic><tp:taxon-name><tp:taxon-name-part taxon-name-part-type="genus">Plumatella</tp:taxon-name-part> <tp:taxon-name-part taxon-name-part-type="species">geimermassardi</tp:taxon-name-part></tp:taxon-name></italic>, a newly recognized freshwater bryozoan from Britain, Ireland, and continental Europe (<tp:taxon-name><tp:taxon-name-part taxon-name-part-type="phylum">Bryozoa</tp:taxon-name-part></tp:taxon-name>: <tp:taxon-name><tp:taxon-name-part taxon-name-part-type="class">Phylactolaemata</tp:taxon-name-part></tp:taxon-name>).</article-title> <source>Hydrobiologia</source> <volume>518</volume>(<issue>1–3</issue>): <fpage>1</fpage>–<lpage>7</lpage>. <ext-link xlink:type="simple" ext-link-type="doi" xlink:href="10.1023/B:HYDR.0000025051.65713.85">https://doi.org/10.1023/B:HYDR.0000025051.65713.85</ext-link></mixed-citation></ref><ref id="B59"><mixed-citation xmlns:xlink="http://www.w3.org/1999/xlink" xlink:type="simple">
          <person-group><name name-style="western"><surname>Wood</surname><given-names>TS</given-names></name></person-group> (<year>1996</year>) <article-title><italic><tp:taxon-name><tp:taxon-name-part taxon-name-part-type="genus">Plumatella</tp:taxon-name-part> <tp:taxon-name-part taxon-name-part-type="species">nitens</tp:taxon-name-part></tp:taxon-name></italic>, a new species of freshwater bryozoan from North America (<tp:taxon-name><tp:taxon-name-part taxon-name-part-type="phylum">Ectoprocta</tp:taxon-name-part></tp:taxon-name>: <tp:taxon-name><tp:taxon-name-part taxon-name-part-type="class">Phylactolaemata</tp:taxon-name-part></tp:taxon-name>), previously misidentified.</article-title> <source>Hydrobiologia</source> <volume>328</volume>: <fpage>147</fpage>–<lpage>153</lpage>. <ext-link xlink:type="simple" ext-link-type="doi" xlink:href="10.1007/BF00018711">https://doi.org/10.1007/BF00018711</ext-link></mixed-citation></ref><ref id="B55"><mixed-citation xmlns:xlink="http://www.w3.org/1999/xlink" xlink:type="simple">
          <person-group><name name-style="western"><surname>Toriumi</surname><given-names>M</given-names></name></person-group> (<year>1955</year>) Taxonomical study on freshwater <tp:taxon-name><tp:taxon-name-part taxon-name-part-type="phylum">Bryozoa</tp:taxon-name-part></tp:taxon-name>. XI. <italic><tp:taxon-name><tp:taxon-name-part taxon-name-part-type="genus">Stephanella</tp:taxon-name-part> <tp:taxon-name-part taxon-name-part-type="species">hina</tp:taxon-name-part></tp:taxon-name></italic> Oka. Science Reports of Tôhoku University, Ser. 4, 21(2): 131–136.</mixed-citation></ref></ref-list></tp:taxon-treatment>
