# Supplementary material for: Freshwater bryozoans of Lithuania (Bryozoa)
Source: Zookeys. 2018 Jul 12;(774):53–75. doi: 10.3897/zookeys.774.21769 (PMC6053470; doi:10.3897/zookeys.774.21769)
Supplement: XML Treatment for Plumatella fungosa [file zookeys.774.21769-treatment3.xml]

<!DOCTYPE tp:taxon-treatment
  PUBLIC "-//TaxonX//DTD Taxonomic Treatment Publishing DTD v0 20100105//EN" "tax-treatment-NSO.dtd">
<tp:taxon-treatment xmlns:tp="http://www.plazi.org/taxpub"><tp:treatment-meta><kwd-group><label>Taxon classification</label><kwd><named-content xmlns:xlink="http://www.w3.org/1999/xlink" content-type="kingdom">Animalia</named-content></kwd><kwd><named-content xmlns:xlink="http://www.w3.org/1999/xlink" content-type="order">Plumatellida</named-content></kwd><kwd><named-content xmlns:xlink="http://www.w3.org/1999/xlink" content-type="family">Plumatellidae</named-content></kwd></kwd-group><mixed-citation publication-type="journal"><person-group><name><surname>Šatkauskienė</surname><given-names>Ingrida</given-names></name><name><surname>Wood</surname><given-names>Timothy</given-names></name><name><surname>Rutkauskaitė-Sucilienė</surname><given-names>Jurgita</given-names></name><name><surname>Mildažienė</surname><given-names>Vida</given-names></name><name><surname>Tučkutė</surname><given-names>Simona</given-names></name></person-group><article-title>Freshwater bryozoans of Lithuania (<tp:taxon-name><tp:taxon-name-part taxon-name-part-type="phylum">Bryozoa</tp:taxon-name-part></tp:taxon-name>)</article-title><source>Zookeys</source><day>12</day><month>7</month><year>2018</year><volume>2018</volume><issue>774</issue><fpage>53</fpage><lpage>75</lpage><pub-id pub-id-type="doi">10.3897/zookeys.774.21769</pub-id></mixed-citation></tp:treatment-meta><tp:nomenclature><tp:taxon-name>
              <tp:taxon-name-part taxon-name-part-type="genus" reg="Plumatella">Plumatella</tp:taxon-name-part>
              <tp:taxon-name-part taxon-name-part-type="species" reg="fungosa">fungosa</tp:taxon-name-part>
            </tp:taxon-name><tp:taxon-authority>(Pallas, 1768)</tp:taxon-authority><xref ref-type="fig" rid="F4">Fig. 4</xref></tp:nomenclature><tp:treatment-sec sec-type="material" id="SECID0ENMAG"><title>Material examined.</title><p>A floatoblasts collected from Linksmakalnis pond (June 2015) and Maišia stream (April 2015). Colony from Aristava pond (locates in Kėdainiai district <named-content xmlns:xlink="http://www.w3.org/1999/xlink" content-type="dwc:verbatimCoordinates" xlink:type="simple"><named-content content-type="geo-json" specific-use="{&#34;type&#34;:&#34;Point&#34;,&#34;coordinates&#34;:[24.074611,55.285306]}" id="NCID0EWMAG" xlink:type="simple">55°17'07.1"N, 24°04'28.6"E</named-content></named-content> and it is not included in general list of studied sites during this survey) was taken in June 2017 (Fig. <xref ref-type="fig" rid="F4">4</xref>).</p></tp:treatment-sec><tp:treatment-sec sec-type="description" id="SECID0E6MAG"><title>Description.</title><p>The colony dark, spindle shaped, and large (15–17 cm), formed on stems of reeds (<italic><tp:taxon-name><tp:taxon-name-part taxon-name-part-type="genus" reg="Phragmites">Phragmites</tp:taxon-name-part></tp:taxon-name></italic>). Examined floatoblasts exhibited characteristic tubercles on the floatoblast annulus (Fig. <xref ref-type="fig" rid="F4">4</xref>) and a ridge-like suture between the dorsal and ventral valves. Dorsal floatoblast tubercles were larger on the fenestra than on the annulus. The length of floatoblasts was 324–368 (339±5) µm; width 220–290 (254±8) µm (n=8), <abbrev xmlns:xlink="http://www.w3.org/1999/xlink" xlink:title="ratio of the statoblast" id="ABBRID0EQNAG" xlink:type="simple">L/W</abbrev> ratio 1.3; <abbrev xmlns:xlink="http://www.w3.org/1999/xlink" xlink:title="dorsal fenestra length" id="ABBRID0EUNAG" xlink:type="simple">DfL</abbrev> 130–160 (147±4) µm (n=6); <abbrev xmlns:xlink="http://www.w3.org/1999/xlink" xlink:title="dorsal fenestra width" id="ABBRID0EYNAG" xlink:type="simple">DfW</abbrev> 125–161 (144±5) µm (n=6); <abbrev xmlns:xlink="http://www.w3.org/1999/xlink" xlink:title="ventral fenestra length" id="ABBRID0E3NAG" xlink:type="simple">VfL</abbrev> 214–250 (227±4) µm and <abbrev xmlns:xlink="http://www.w3.org/1999/xlink" xlink:title="ventral fenestra width" id="ABBRID0EAOAG" xlink:type="simple">VfW</abbrev> 205–228 (214±2) µm (n=6). However, dimensions of <italic><tp:taxon-name><tp:taxon-name-part taxon-name-part-type="genus" reg="Plumatella">P.</tp:taxon-name-part> <tp:taxon-name-part taxon-name-part-type="species" reg="fungosa">fungosa</tp:taxon-name-part></tp:taxon-name></italic> floatoblasts provided by <xref ref-type="bibr" rid="B45">Pajiedaitė (1933)</xref>, were slightly larger: 470 μm × 290 μm. Pajiedaitė also recorded the variability in sessoblast dimensions from different localities: 790 μm × 470 μm in Nevėžis river (Kaunas district); 480 μm × 370 μm in Lake Aukštadvaris (Trakai district), and 580 μm × 420 μm in Snaigynas Lake (Lazdijai district) (Pajiedaite 1933). During current study sessoblasts were not found.</p><fig id="F4" position="float" orientation="portrait"><label>Figure 4.</label><caption><p>
                  <italic><tp:taxon-name><tp:taxon-name-part taxon-name-part-type="genus" reg="Plumatella">Plumatella</tp:taxon-name-part> <tp:taxon-name-part taxon-name-part-type="species" reg="fungosa">fungosa</tp:taxon-name-part></tp:taxon-name></italic>. Scanning electron micrograph showing characteristic tubercles on the floatoblast annulus. Scale bar: 100 μm.</p></caption><graphic xmlns:xlink="http://www.w3.org/1999/xlink" xlink:href="zookeys-774-053-g004.jpg" position="float" orientation="portrait" xlink:type="simple" id="oo_216705.jpg"/></fig></tp:treatment-sec><tp:treatment-sec sec-type="distribution" id="SECID0ELPAG"><title>Distribution in Europe.</title><p>According to <xref ref-type="bibr" rid="B63">Wood and Okamura (2005)</xref> <italic><tp:taxon-name><tp:taxon-name-part taxon-name-part-type="genus" reg="Plumatella">P.</tp:taxon-name-part> <tp:taxon-name-part taxon-name-part-type="species" reg="fungosa">fungosa</tp:taxon-name-part></tp:taxon-name></italic> is widespread in Europe. It has been recorded from several places in southern Sweden and Finland; it is common in Denmark and has been reported from Iceland (<xref ref-type="bibr" rid="B44">Økland and Økland 2005</xref>) and Poland (<xref ref-type="bibr" rid="B25">Kaminski 1984</xref>).</p></tp:treatment-sec><tp:treatment-sec sec-type="remarks" id="SECID0EIQAG"><title>Remarks on habitat and ecology in Lithuania.</title><p>During this survey, floatoblasts of <italic><tp:taxon-name><tp:taxon-name-part taxon-name-part-type="genus" reg="Plumatella">P.</tp:taxon-name-part> <tp:taxon-name-part taxon-name-part-type="species" reg="fungosa">fungosa</tp:taxon-name-part></tp:taxon-name></italic> were found in seven water bodies from 18 surveyed, with prevalence in stagnant water, with neutral to slightly alkaline pH 7.01–8.15 (Table <xref ref-type="table" rid="T1">1</xref>). <xref ref-type="bibr" rid="B45">Pajiedaitė (1933)</xref> described the colonies in Kaunas Lagoon, Nevėžis River (Kaunas district) and Dubysa River (Šiauliai district). She noted that <italic><tp:taxon-name><tp:taxon-name-part taxon-name-part-type="genus" reg="Plumatella">P.</tp:taxon-name-part> <tp:taxon-name-part taxon-name-part-type="species" reg="fungosa">fungosa</tp:taxon-name-part></tp:taxon-name></italic> often occurred in polluted water and described colonies, found in old port of Kaunas city, where water was polluted by oil of ships and trash. A similar observation has been made by other authors (<xref ref-type="bibr" rid="B9">Bushnell 1966</xref>; <xref ref-type="bibr" rid="B15">Geimer and Massard 1986</xref>). Based on the available data, we consider <italic><tp:taxon-name><tp:taxon-name-part taxon-name-part-type="genus" reg="Plumatella">P.</tp:taxon-name-part> <tp:taxon-name-part taxon-name-part-type="species" reg="fungosa">fungosa</tp:taxon-name-part></tp:taxon-name></italic> to be prevalent in Lithuania.</p></tp:treatment-sec><tp:treatment-sec sec-type="remarks" id="SECID0E6RAG"><title>Remarks.</title><p>Large bulky colonies of <italic><tp:taxon-name><tp:taxon-name-part taxon-name-part-type="genus" reg="Plumatella">P.</tp:taxon-name-part> <tp:taxon-name-part taxon-name-part-type="species" reg="fungosa">fungosa</tp:taxon-name-part></tp:taxon-name></italic> are easily recognizable freshwater bryozoan species in Europe (<xref ref-type="bibr" rid="B62">Wood and Okamura 2004</xref>). Floatoblasts of <italic><tp:taxon-name><tp:taxon-name-part taxon-name-part-type="genus" reg="Plumatella">P.</tp:taxon-name-part> <tp:taxon-name-part taxon-name-part-type="species" reg="fungosa">fungosa</tp:taxon-name-part></tp:taxon-name></italic> are lateralyasymmetrical and distinctfrom the symmetrical floatoblasts of <italic><tp:taxon-name><tp:taxon-name-part taxon-name-part-type="genus" reg="Plumatella">P.</tp:taxon-name-part> <tp:taxon-name-part taxon-name-part-type="species" reg="repens">repens</tp:taxon-name-part></tp:taxon-name></italic> and <italic><tp:taxon-name><tp:taxon-name-part taxon-name-part-type="genus" reg="Plumatella">P.</tp:taxon-name-part> <tp:taxon-name-part taxon-name-part-type="species" reg="rugosa">rugosa</tp:taxon-name-part></tp:taxon-name></italic>. Molecular studies showed a close relationship between <italic><tp:taxon-name><tp:taxon-name-part taxon-name-part-type="genus" reg="Plumatella">P.</tp:taxon-name-part> <tp:taxon-name-part taxon-name-part-type="species" reg="repens">repens</tp:taxon-name-part></tp:taxon-name></italic> and <italic><tp:taxon-name><tp:taxon-name-part taxon-name-part-type="genus" reg="Plumatella">P.</tp:taxon-name-part> <tp:taxon-name-part taxon-name-part-type="species" reg="fungosa">fungosa</tp:taxon-name-part></tp:taxon-name></italic> (<xref ref-type="bibr" rid="B21">Hirose et al. 2011</xref>).</p></tp:treatment-sec><tp:treatment-sec><!--Section generated to contain objects referenced in tp:taxon-treatment.--><table-wrap id="T1" position="float" orientation="portrait"><label>Table 1.</label><caption><p>Summary of collecting sites, their locations, abbreviation of locations names, and the bryozoan species collected. Bryozoan species are expressed by the first letter of the genus followed by the first three letters of the species.</p></caption><table id="TID0E5EAC" rules="all"><tbody><tr><th rowspan="1" colspan="1"/><th rowspan="1" colspan="1">District</th><th rowspan="1" colspan="1">Site and name abbreviation</th><th rowspan="1" colspan="1">Coordinates</th><th rowspan="1" colspan="1">Species</th></tr><tr><td rowspan="1" colspan="1">1</td><td rowspan="1" colspan="1">Kaunas City</td><td rowspan="1" colspan="1">Pond, Kaunas Botanical Garden, BG</td><td rowspan="1" colspan="1">
                  <named-content xmlns:xlink="http://www.w3.org/1999/xlink" content-type="dwc:verbatimCoordinates" xlink:type="simple"><named-content content-type="geo-json" specific-use="{&#34;type&#34;:&#34;Point&#34;,&#34;coordinates&#34;:[23.912611,54.872361]}" id="NCID0EFPAC" xlink:type="simple">54°52'20.5"N, 23°54'45.4"E</named-content></named-content>
                </td><td rowspan="1" colspan="1">PREP; PFUN; PFRU; PGEI; CMUC</td></tr><tr><td rowspan="1" colspan="1">1</td><td rowspan="1" colspan="1">Kaunas</td><td rowspan="1" colspan="1">Linksmakalnis pond, LP</td><td rowspan="1" colspan="1">
                  <named-content xmlns:xlink="http://www.w3.org/1999/xlink" content-type="dwc:verbatimCoordinates" xlink:type="simple"><named-content content-type="geo-json" specific-use="{&#34;type&#34;:&#34;Point&#34;,&#34;coordinates&#34;:[23.922361,54.758694]}" id="NCID0E5PAC" xlink:type="simple">54°45'31.3"N, 23°55'20.5"E</named-content></named-content>
                </td><td rowspan="1" colspan="1">PREP; PFUN; PFRU; PCAS</td></tr><tr><td rowspan="1" colspan="1">1</td><td rowspan="1" colspan="1">Kaunas</td><td rowspan="1" colspan="1">Raudondvaris pond, RP</td><td rowspan="1" colspan="1">
                  <named-content xmlns:xlink="http://www.w3.org/1999/xlink" content-type="dwc:verbatimCoordinates" xlink:type="simple"><named-content content-type="geo-json" specific-use="{&#34;type&#34;:&#34;Point&#34;,&#34;coordinates&#34;:[23.770139,54.986306]}" id="NCID0EYAAE" xlink:type="simple">54°59'10.7"N, 23°46'12.5"E</named-content></named-content>
                </td><td rowspan="1" colspan="1">PREP</td></tr><tr><td rowspan="1" colspan="1">1</td><td rowspan="1" colspan="1">Kaunas</td><td rowspan="1" colspan="1">Rokai pond, ROP</td><td rowspan="1" colspan="1">
                  <named-content xmlns:xlink="http://www.w3.org/1999/xlink" content-type="dwc:verbatimCoordinates" xlink:type="simple"><named-content content-type="geo-json" specific-use="{&#34;type&#34;:&#34;Point&#34;,&#34;coordinates&#34;:[23.956083,54.833667]}" id="NCID0ERBAE" xlink:type="simple">54°50'01.2"N, 23°57'21.9"E</named-content></named-content>
                </td><td rowspan="1" colspan="1">PREP; PFRU; CMUC</td></tr><tr><td rowspan="1" colspan="1">1</td><td rowspan="1" colspan="1">Kaunas</td><td rowspan="1" colspan="1">Tribalė pond, TP</td><td rowspan="1" colspan="1">
                  <named-content xmlns:xlink="http://www.w3.org/1999/xlink" content-type="dwc:verbatimCoordinates" xlink:type="simple"><named-content content-type="geo-json" specific-use="{&#34;type&#34;:&#34;Point&#34;,&#34;coordinates&#34;:[23.858333,54.839806]}" id="NCID0EKCAE" xlink:type="simple">54°50'23.3"N, 23°51'30.0"E</named-content></named-content>
                </td><td rowspan="1" colspan="1">PREP; PFRU</td></tr><tr><td rowspan="1" colspan="1">1</td><td rowspan="1" colspan="1">Kaunas</td><td rowspan="1" colspan="1">Lampėdžiai lake, LL</td><td rowspan="1" colspan="1">
                  <named-content xmlns:xlink="http://www.w3.org/1999/xlink" content-type="dwc:verbatimCoordinates" xlink:type="simple"><named-content content-type="geo-json" specific-use="{&#34;type&#34;:&#34;Point&#34;,&#34;coordinates&#34;:[23.824917,54.915083]}" id="NCID0EDDAE" xlink:type="simple">54°54'54.3"N, 23°49'29.7"E</named-content></named-content>
                </td><td rowspan="1" colspan="1">PREP; PCAS; PGEI; CMUC</td></tr><tr><td rowspan="1" colspan="1">1</td><td rowspan="1" colspan="1">Kaunas</td><td rowspan="1" colspan="1">Maišia stream, MS</td><td rowspan="1" colspan="1">
                  <named-content xmlns:xlink="http://www.w3.org/1999/xlink" content-type="dwc:verbatimCoordinates" xlink:type="simple"><named-content content-type="geo-json" specific-use="{&#34;type&#34;:&#34;Point&#34;,&#34;coordinates&#34;:[23.870389,54.829944]}" id="NCID0E3DAE" xlink:type="simple">54°49'47.8"N, 23°52'13.4"E</named-content></named-content>
                </td><td rowspan="1" colspan="1">PREP; PFUN; PCAS; PGEI</td></tr><tr><td rowspan="1" colspan="1">1</td><td rowspan="1" colspan="1">Kaunas</td><td rowspan="1" colspan="1">Veršvio stream, VS</td><td rowspan="1" colspan="1">
                  <named-content xmlns:xlink="http://www.w3.org/1999/xlink" content-type="dwc:verbatimCoordinates" xlink:type="simple"><named-content content-type="geo-json" specific-use="{&#34;type&#34;:&#34;Point&#34;,&#34;coordinates&#34;:[23.869333,54.927722]}" id="NCID0EVEAE" xlink:type="simple">54°55'39.8"N, 23°52'09.6"E</named-content></named-content>
                </td><td rowspan="1" colspan="1">PREP; HPUN</td></tr><tr><td rowspan="1" colspan="1">2</td><td rowspan="1" colspan="1">Ukmergė</td><td rowspan="1" colspan="1">Šventupė pond, ŠP</td><td rowspan="1" colspan="1">
                  <named-content xmlns:xlink="http://www.w3.org/1999/xlink" content-type="dwc:verbatimCoordinates" xlink:type="simple"><named-content content-type="geo-json" specific-use="{&#34;type&#34;:&#34;Point&#34;,&#34;coordinates&#34;:[24.885389,55.322333]}" id="NCID0EOFAE" xlink:type="simple">55°19'20.4"N, 24°53'07.4"E</named-content></named-content>
                </td><td rowspan="1" colspan="1">PREP; PFRU; PEMA</td></tr><tr><td rowspan="1" colspan="1">2</td><td rowspan="1" colspan="1">Ukmergė</td><td rowspan="1" colspan="1">Mūša pond, MP</td><td rowspan="1" colspan="1">
                  <named-content xmlns:xlink="http://www.w3.org/1999/xlink" content-type="dwc:verbatimCoordinates" xlink:type="simple"><named-content content-type="geo-json" specific-use="{&#34;type&#34;:&#34;Point&#34;,&#34;coordinates&#34;:[24.827389,55.309306]}" id="NCID0EHGAE" xlink:type="simple">55°18'33.5"N, 24°49'38.6"E</named-content></named-content>
                </td><td rowspan="1" colspan="1">PREP; PFRU; PCAS; PFUN</td></tr><tr><td rowspan="1" colspan="1">3</td><td rowspan="1" colspan="1">Plungė</td><td rowspan="1" colspan="1">Plateliai Lake, PL</td><td rowspan="1" colspan="1">
                  <named-content xmlns:xlink="http://www.w3.org/1999/xlink" content-type="dwc:verbatimCoordinates" xlink:type="simple"><named-content content-type="geo-json" specific-use="{&#34;type&#34;:&#34;Point&#34;,&#34;coordinates&#34;:[21.859861,56.044972]}" id="NCID0EAHAE" xlink:type="simple">56°02'41.9"N, 21°51'35.5"E</named-content></named-content>
                </td><td rowspan="1" colspan="1">PREP; PFRU, PCAS; PGEI</td></tr><tr><td rowspan="1" colspan="1">3</td><td rowspan="1" colspan="1">Plungė</td><td rowspan="1" colspan="1">Skyplaičiai Lake, SL</td><td rowspan="1" colspan="1">
                  <named-content xmlns:xlink="http://www.w3.org/1999/xlink" content-type="dwc:verbatimCoordinates" xlink:type="simple"><named-content content-type="geo-json" specific-use="{&#34;type&#34;:&#34;Point&#34;,&#34;coordinates&#34;:[21.937750,56.012833]}" id="NCID0EZHAE" xlink:type="simple">56°00'46.2"N, 21°56'15.9"E</named-content></named-content>
                </td><td rowspan="1" colspan="1">PREP; PFRU; PFUN; PGEI</td></tr><tr><td rowspan="1" colspan="1">4</td><td rowspan="1" colspan="1">Trakai</td><td rowspan="1" colspan="1">Škilietai Lake, ŠL</td><td rowspan="1" colspan="1">
                  <named-content xmlns:xlink="http://www.w3.org/1999/xlink" content-type="dwc:verbatimCoordinates" xlink:type="simple"><named-content content-type="geo-json" specific-use="{&#34;type&#34;:&#34;Point&#34;,&#34;coordinates&#34;:[24.509306,54.617083]}" id="NCID0ESIAE" xlink:type="simple">54°37'01.5"N, 24°30'33.5"E</named-content></named-content>
                </td><td rowspan="1" colspan="1">PREP; PFUN; PFRU;</td></tr><tr><td rowspan="1" colspan="1">4</td><td rowspan="1" colspan="1">Vilnius and Trakai</td><td rowspan="1" colspan="1">Elektrėnai Reservoir, EL</td><td rowspan="1" colspan="1">
                  <named-content xmlns:xlink="http://www.w3.org/1999/xlink" content-type="dwc:verbatimCoordinates" xlink:type="simple"><named-content content-type="geo-json" specific-use="{&#34;type&#34;:&#34;Point&#34;,&#34;coordinates&#34;:[24.671250,54.759556]}" id="NCID0ELJAE" xlink:type="simple">54°45'34.4"N, 24°40'16.5"E</named-content></named-content>
                </td><td rowspan="1" colspan="1">PREP; PFUN; PCAS; PGEI; CMUC</td></tr><tr><td rowspan="1" colspan="1">4</td><td rowspan="1" colspan="1">Trakai and Kaunas</td><td rowspan="1" colspan="1">Strėva river, SR</td><td rowspan="1" colspan="1">
                  <named-content xmlns:xlink="http://www.w3.org/1999/xlink" content-type="dwc:verbatimCoordinates" xlink:type="simple"><named-content content-type="geo-json" specific-use="{&#34;type&#34;:&#34;Point&#34;,&#34;coordinates&#34;:[24.699278,54.584389]}" id="NCID0EEKAE" xlink:type="simple">54°35'03.8"N, 24°41'57.4"E</named-content></named-content>
                </td><td rowspan="1" colspan="1">PREP; PCAS; PGEI</td></tr><tr><td rowspan="1" colspan="1">5</td><td rowspan="1" colspan="1">Utena</td><td rowspan="1" colspan="1">Saterečius pond, SP</td><td rowspan="1" colspan="1">
                  <named-content xmlns:xlink="http://www.w3.org/1999/xlink" content-type="dwc:verbatimCoordinates" xlink:type="simple"><named-content content-type="geo-json" specific-use="{&#34;type&#34;:&#34;Point&#34;,&#34;coordinates&#34;:[25.700083,55.665472]}" id="NCID0E4KAE" xlink:type="simple">55°39'55.7"N, 25°42'00.3"E</named-content></named-content>
                </td><td rowspan="1" colspan="1">PREP; PFRU; PGEI</td></tr><tr><td rowspan="1" colspan="1">5</td><td rowspan="1" colspan="1">Utena</td><td rowspan="1" colspan="1">Žvirgždelis Lake, ŽL</td><td rowspan="1" colspan="1">
                  <named-content xmlns:xlink="http://www.w3.org/1999/xlink" content-type="dwc:verbatimCoordinates" xlink:type="simple"><named-content content-type="geo-json" specific-use="{&#34;type&#34;:&#34;Point&#34;,&#34;coordinates&#34;:[25.693028,55.700583]}" id="NCID0EWLAE" xlink:type="simple">55°42'02.1"N, 25°41'34.9"E</named-content></named-content>
                </td><td rowspan="1" colspan="1">PREP; PFRU</td></tr><tr><td rowspan="1" colspan="1">6</td><td rowspan="1" colspan="1">Lazdijai</td><td rowspan="1" colspan="1">Snaigynas Lake, SNL</td><td rowspan="1" colspan="1">
                  <named-content xmlns:xlink="http://www.w3.org/1999/xlink" content-type="dwc:verbatimCoordinates" xlink:type="simple"><named-content content-type="geo-json" specific-use="{&#34;type&#34;:&#34;Point&#34;,&#34;coordinates&#34;:[23.734167,54.093167]}" id="NCID0EPMAE" xlink:type="simple">54°05'35.4"N, 23°44'03.0"E</named-content></named-content>
                </td><td rowspan="1" colspan="1">PREP; PFRU; CMUC; PART</td></tr></tbody></table></table-wrap></tp:treatment-sec><ref-list><ref id="B45"><mixed-citation xmlns:xlink="http://www.w3.org/1999/xlink" xlink:type="simple">
          <person-group><name name-style="western"><surname>Pajiedaitė</surname><given-names>B</given-names></name></person-group> (<year>1933</year>) Contribution to the exploration of freshwaters bryozoans in Lithuania. Kaunas, Lithuania: University of Vytautas Magnus. Unpublished master thesis. [In Lithuanian]</mixed-citation></ref><ref id="B63"><mixed-citation xmlns:xlink="http://www.w3.org/1999/xlink" xlink:type="simple">
          <person-group><name name-style="western"><surname>Wood</surname><given-names>TS</given-names></name><name name-style="western"><surname>Okamura</surname><given-names>B</given-names></name></person-group> (<year>2005</year>) <article-title>A new key to the Freshwater Bryozoans of Britain, Ireland and Continental Europe, with notes on their Ecology.</article-title> <source>Fresh Water Biological Association, Ambleside, UK, Scientific Publication</source> <volume>63</volume>: <fpage>1</fpage>–<lpage>113</lpage>.</mixed-citation></ref><ref id="B44"><mixed-citation xmlns:xlink="http://www.w3.org/1999/xlink" xlink:type="simple">
          <person-group><name name-style="western"><surname>Økland</surname><given-names>KA</given-names></name><name name-style="western"><surname>Økland</surname><given-names>J</given-names></name></person-group> (<year>2005</year>) <article-title>Freshwater bryozoans (<tp:taxon-name><tp:taxon-name-part taxon-name-part-type="phylum">Bryozoa</tp:taxon-name-part></tp:taxon-name>) of Norway, V: review and comparative discussion of the distribution and ecology of the 10 species recorded.</article-title> <source>Hydrobiologia</source> <volume>534</volume>: <fpage>31</fpage>–<lpage>55</lpage>. <ext-link xlink:type="simple" ext-link-type="doi" xlink:href="10.1007/s10750-004-1320-5">https://doi.org/10.1007/s10750-004-1320-5</ext-link></mixed-citation></ref><ref id="B25"><mixed-citation xmlns:xlink="http://www.w3.org/1999/xlink" xlink:type="simple">
          <person-group><name name-style="western"><surname>Kaminski</surname><given-names>M</given-names></name></person-group> (<year>1984</year>) <article-title>Food composition of three bryozoan species (<tp:taxon-name><tp:taxon-name-part taxon-name-part-type="phylum">Bryozoa</tp:taxon-name-part></tp:taxon-name>, <tp:taxon-name><tp:taxon-name-part taxon-name-part-type="class">Phylactolaemata</tp:taxon-name-part></tp:taxon-name>) in a mesotrophic lake.</article-title> <source>Polskie Archiwum Hydrobiologii</source> <volume>31</volume>: <fpage>45</fpage>–<lpage>53</lpage>.</mixed-citation></ref><ref id="B9"><mixed-citation xmlns:xlink="http://www.w3.org/1999/xlink" xlink:type="simple">
          <person-group><name name-style="western"><surname>Bushnell</surname><given-names>JH</given-names></name></person-group> (<year>1966</year>) <article-title>Environmental relations of Michigan <tp:taxon-name><tp:taxon-name-part taxon-name-part-type="phylum">Ectoprocta</tp:taxon-name-part></tp:taxon-name>, and dynamics of natural populations of <italic><tp:taxon-name><tp:taxon-name-part taxon-name-part-type="genus">Plumatella</tp:taxon-name-part> <tp:taxon-name-part taxon-name-part-type="species">repens</tp:taxon-name-part></tp:taxon-name></italic>.</article-title> <source>Ecological Monographs</source> <volume>36</volume>: <fpage>95</fpage>–<lpage>123</lpage>. <ext-link xlink:type="simple" ext-link-type="doi" xlink:href="10.2307/1942151">https://doi.org/10.2307/1942151</ext-link></mixed-citation></ref><ref id="B15"><mixed-citation xmlns:xlink="http://www.w3.org/1999/xlink" xlink:type="simple">
          <person-group><name name-style="western"><surname>Geimer</surname><given-names>G</given-names></name><name name-style="western"><surname>Massard</surname><given-names>JA</given-names></name></person-group> (<year>1986</year>) <article-title>Les bryozoaires du Grand-Duché de Luxembourg et des régions limitrophes.</article-title> <source>Travaux scientifiques du Musée d’Histoire Naturelle de Luxembourg</source> <volume>7</volume>: <fpage>1</fpage>–<lpage>188</lpage>.</mixed-citation></ref><ref id="B62"><mixed-citation xmlns:xlink="http://www.w3.org/1999/xlink" xlink:type="simple">
          <person-group><name name-style="western"><surname>Wood</surname><given-names>TS</given-names></name><name name-style="western"><surname>Okamura</surname><given-names>B</given-names></name></person-group> (<year>2004</year>) <article-title><italic><tp:taxon-name><tp:taxon-name-part taxon-name-part-type="genus">Plumatella</tp:taxon-name-part> <tp:taxon-name-part taxon-name-part-type="species">geimermassardi</tp:taxon-name-part></tp:taxon-name></italic>, a newly recognized freshwater bryozoan from Britain, Ireland, and continental Europe (<tp:taxon-name><tp:taxon-name-part taxon-name-part-type="phylum">Bryozoa</tp:taxon-name-part></tp:taxon-name>: <tp:taxon-name><tp:taxon-name-part taxon-name-part-type="class">Phylactolaemata</tp:taxon-name-part></tp:taxon-name>).</article-title> <source>Hydrobiologia</source> <volume>518</volume>(<issue>1–3</issue>): <fpage>1</fpage>–<lpage>7</lpage>. <ext-link xlink:type="simple" ext-link-type="doi" xlink:href="10.1023/B:HYDR.0000025051.65713.85">https://doi.org/10.1023/B:HYDR.0000025051.65713.85</ext-link></mixed-citation></ref><ref id="B21"><mixed-citation xmlns:xlink="http://www.w3.org/1999/xlink" xlink:type="simple">
          <person-group><name name-style="western"><surname>Hirose</surname><given-names>M</given-names></name><name name-style="western"><surname>Dick</surname><given-names>MH</given-names></name><name name-style="western"><surname>Mawatari</surname><given-names>SF</given-names></name></person-group> (<year>2011</year>) Are plumatellid statoblasts in freshwater bryozoans phylogenetically informative? Zoological Science 28(5): 318–326. <ext-link xlink:type="simple" ext-link-type="doi" xlink:href="10.2108/zsj.28.318">https://doi.org/10.2108/zsj.28.318</ext-link></mixed-citation></ref></ref-list></tp:taxon-treatment>
