# Supplementary material for: Freshwater bryozoans of Lithuania (Bryozoa)
Source: Zookeys. 2018 Jul 12;(774):53–75. doi: 10.3897/zookeys.774.21769 (PMC6053470; doi:10.3897/zookeys.774.21769)
Supplement: XML Treatment for Plumatella emarginata [file zookeys.774.21769-treatment4.xml]

<!DOCTYPE tp:taxon-treatment
  PUBLIC "-//TaxonX//DTD Taxonomic Treatment Publishing DTD v0 20100105//EN" "tax-treatment-NSO.dtd">
<tp:taxon-treatment xmlns:tp="http://www.plazi.org/taxpub"><tp:treatment-meta><kwd-group><label>Taxon classification</label><kwd><named-content xmlns:xlink="http://www.w3.org/1999/xlink" content-type="kingdom">Animalia</named-content></kwd><kwd><named-content xmlns:xlink="http://www.w3.org/1999/xlink" content-type="order">Plumatellida</named-content></kwd><kwd><named-content xmlns:xlink="http://www.w3.org/1999/xlink" content-type="family">Plumatellidae</named-content></kwd></kwd-group><mixed-citation publication-type="journal"><person-group><name><surname>Šatkauskienė</surname><given-names>Ingrida</given-names></name><name><surname>Wood</surname><given-names>Timothy</given-names></name><name><surname>Rutkauskaitė-Sucilienė</surname><given-names>Jurgita</given-names></name><name><surname>Mildažienė</surname><given-names>Vida</given-names></name><name><surname>Tučkutė</surname><given-names>Simona</given-names></name></person-group><article-title>Freshwater bryozoans of Lithuania (<tp:taxon-name><tp:taxon-name-part taxon-name-part-type="phylum">Bryozoa</tp:taxon-name-part></tp:taxon-name>)</article-title><source>Zookeys</source><day>12</day><month>7</month><year>2018</year><volume>2018</volume><issue>774</issue><fpage>53</fpage><lpage>75</lpage><pub-id pub-id-type="doi">10.3897/zookeys.774.21769</pub-id></mixed-citation></tp:treatment-meta><tp:nomenclature><tp:taxon-name>
              <tp:taxon-name-part taxon-name-part-type="genus" reg="Plumatella">Plumatella</tp:taxon-name-part>
              <tp:taxon-name-part taxon-name-part-type="species" reg="emarginata">emarginata</tp:taxon-name-part>
            </tp:taxon-name><tp:taxon-authority>(Allman, 1844)</tp:taxon-authority><xref ref-type="fig" rid="F5">Fig. 5</xref></tp:nomenclature><tp:treatment-sec sec-type="material" id="SECID0EXVAG"><title>Material examined.</title><p>A few floatoblasts from Šventupė pond were collected in July 2016.</p></tp:treatment-sec><tp:treatment-sec sec-type="description" id="SECID0E3VAG"><title>Description.</title><p>Floatoblasts elongated in shape, with a circular ventral fenestra and small dorsal fenestra, covered by tubercles. Floatoblasts were 357–489 (407±18) µm long and 197–235 (216±6) µm (n=6) wide, <abbrev xmlns:xlink="http://www.w3.org/1999/xlink" xlink:title="ratio of the statoblast" id="ABBRID0ECWAG" xlink:type="simple">L/W</abbrev> ratio 1.9; <abbrev xmlns:xlink="http://www.w3.org/1999/xlink" xlink:title="dorsal fenestra length" id="ABBRID0EGWAG" xlink:type="simple">DfL</abbrev> 97–125 (107±9) µm; <abbrev xmlns:xlink="http://www.w3.org/1999/xlink" xlink:title="dorsal fenestra width" id="ABBRID0EKWAG" xlink:type="simple">DfW</abbrev> 60–82 (68±7) µm (n=3); <abbrev xmlns:xlink="http://www.w3.org/1999/xlink" xlink:title="ventral fenestra length" id="ABBRID0EOWAG" xlink:type="simple">VfL</abbrev> 101–184 (149±9) µm and <abbrev xmlns:xlink="http://www.w3.org/1999/xlink" xlink:title="ventral fenestra width" id="ABBRID0ESWAG" xlink:type="simple">VfW</abbrev> 110–162 (133±4) µm (n=6). The approximate size of statoblasts provided by Pajiedaite (1933) was 560 µm long and 260 µm wide.</p><fig id="F5" position="float" orientation="portrait"><label>Figure 5.</label><caption><p>
                  <italic><tp:taxon-name><tp:taxon-name-part taxon-name-part-type="genus" reg="Plumatella">Plumatella</tp:taxon-name-part> <tp:taxon-name-part taxon-name-part-type="species" reg="emarginata">emarginata</tp:taxon-name-part></tp:taxon-name></italic> floatoblast valves. The dorsal valve (left) has a characteristically small central fenestra; in the ventral valve (right) the fenestra is nearly circular. Scale bar: 100 µm.</p></caption><graphic xmlns:xlink="http://www.w3.org/1999/xlink" xlink:href="zookeys-774-053-g005.jpg" position="float" orientation="portrait" xlink:type="simple" id="oo_216706.jpg"/></fig></tp:treatment-sec><tp:treatment-sec sec-type="distribution" id="SECID0EOXAG"><title>Distribution in Europe.</title><p>
              <xref ref-type="bibr" rid="B15">Geimer and Massard (1986)</xref> defined the range of this species to include most of Europe. <xref ref-type="bibr" rid="B44">Økland and Økland (2005)</xref> considered <italic><tp:taxon-name><tp:taxon-name-part taxon-name-part-type="genus" reg="Plumatella">P.</tp:taxon-name-part> <tp:taxon-name-part taxon-name-part-type="species" reg="emarginata">emarginata</tp:taxon-name-part></tp:taxon-name></italic> to be a southern species, with limited distribution in Norway and Sweden.</p></tp:treatment-sec><tp:treatment-sec sec-type="remarks" id="SECID0EHYAG"><title>Remarks on habitat and ecology in Lithuania.</title><p>
              <xref ref-type="bibr" rid="B45">Pajiedaitė (1933)</xref> described morphology of <italic><tp:taxon-name><tp:taxon-name-part taxon-name-part-type="genus" reg="Plumatella">P.</tp:taxon-name-part> <tp:taxon-name-part taxon-name-part-type="species" reg="emarginata">emarginata</tp:taxon-name-part></tp:taxon-name></italic> colonies, but her text is not clear about the location of collection sites. However, the statoblasts she found were recorded from Paštys Lake (<named-content xmlns:xlink="http://www.w3.org/1999/xlink" content-type="dwc:verbatimCoordinates" xlink:type="simple"><named-content content-type="geo-json" specific-use="{&#34;type&#34;:&#34;Point&#34;,&#34;coordinates&#34;:[25.696667,55.710000]}" id="NCID0E6YAG" xlink:type="simple">55°42'36"N, 25°41'48"E</named-content></named-content>), Satarečius pond and Dubysa River (Kaunas district, <named-content xmlns:xlink="http://www.w3.org/1999/xlink" content-type="dwc:verbatimCoordinates" xlink:type="simple"><named-content content-type="geo-json" specific-use="{&#34;type&#34;:&#34;Point&#34;,&#34;coordinates&#34;:[23.507778,55.203333]}" id="NCID0EHZAG" xlink:type="simple">55°12'12"N, 23°30'28"E</named-content></named-content>).</p><p>In our survey only a few statoblasts were found in Šventupės pond (Table <xref ref-type="table" rid="T1">1</xref>). <xref ref-type="bibr" rid="B63">Wood and Okamura (2005)</xref> noted that <italic><tp:taxon-name><tp:taxon-name-part taxon-name-part-type="genus" reg="Plumatella">P.</tp:taxon-name-part> <tp:taxon-name-part taxon-name-part-type="species" reg="emarginata">emarginata</tp:taxon-name-part></tp:taxon-name></italic> is particularly tolerant of rapidly-flowing water. The occurrence of floatoblasts in the Neries River (Kaunas district - not included in this study) is consistent with this observation, although colonies were not found. From our data <italic><tp:taxon-name><tp:taxon-name-part taxon-name-part-type="genus" reg="Plumatella">P.</tp:taxon-name-part> <tp:taxon-name-part taxon-name-part-type="species" reg="emarginata">emarginata</tp:taxon-name-part></tp:taxon-name></italic> would be considered uncommon in Lithuania, although this should be verified through further surveys.</p></tp:treatment-sec><tp:treatment-sec sec-type="remarks" id="SECID0EM1AG"><title>Remarks.</title><p>The species is widely distributed throughout the Holarctic (<xref ref-type="bibr" rid="B63">Wood and Okamura 2005</xref>), although some reports may have confused it with similar species, <italic><tp:taxon-name><tp:taxon-name-part taxon-name-part-type="genus" reg="Plumatella">P.</tp:taxon-name-part> <tp:taxon-name-part taxon-name-part-type="species" reg="mukaii">mukaii</tp:taxon-name-part></tp:taxon-name></italic> or <italic><tp:taxon-name><tp:taxon-name-part taxon-name-part-type="genus" reg="Plumatella">P.</tp:taxon-name-part> <tp:taxon-name-part taxon-name-part-type="species" reg="reticulata">reticulata</tp:taxon-name-part></tp:taxon-name></italic> (<xref ref-type="bibr" rid="B36">Massard and Geimer 2008a</xref>).</p></tp:treatment-sec><tp:treatment-sec><!--Section generated to contain objects referenced in tp:taxon-treatment.--><table-wrap id="T1" position="float" orientation="portrait"><label>Table 1.</label><caption><p>Summary of collecting sites, their locations, abbreviation of locations names, and the bryozoan species collected. Bryozoan species are expressed by the first letter of the genus followed by the first three letters of the species.</p></caption><table id="TID0E5EAC" rules="all"><tbody><tr><th rowspan="1" colspan="1"/><th rowspan="1" colspan="1">District</th><th rowspan="1" colspan="1">Site and name abbreviation</th><th rowspan="1" colspan="1">Coordinates</th><th rowspan="1" colspan="1">Species</th></tr><tr><td rowspan="1" colspan="1">1</td><td rowspan="1" colspan="1">Kaunas City</td><td rowspan="1" colspan="1">Pond, Kaunas Botanical Garden, BG</td><td rowspan="1" colspan="1">
                  <named-content xmlns:xlink="http://www.w3.org/1999/xlink" content-type="dwc:verbatimCoordinates" xlink:type="simple"><named-content content-type="geo-json" specific-use="{&#34;type&#34;:&#34;Point&#34;,&#34;coordinates&#34;:[23.912611,54.872361]}" id="NCID0EFPAC" xlink:type="simple">54°52'20.5"N, 23°54'45.4"E</named-content></named-content>
                </td><td rowspan="1" colspan="1">PREP; PFUN; PFRU; PGEI; CMUC</td></tr><tr><td rowspan="1" colspan="1">1</td><td rowspan="1" colspan="1">Kaunas</td><td rowspan="1" colspan="1">Linksmakalnis pond, LP</td><td rowspan="1" colspan="1">
                  <named-content xmlns:xlink="http://www.w3.org/1999/xlink" content-type="dwc:verbatimCoordinates" xlink:type="simple"><named-content content-type="geo-json" specific-use="{&#34;type&#34;:&#34;Point&#34;,&#34;coordinates&#34;:[23.922361,54.758694]}" id="NCID0E5PAC" xlink:type="simple">54°45'31.3"N, 23°55'20.5"E</named-content></named-content>
                </td><td rowspan="1" colspan="1">PREP; PFUN; PFRU; PCAS</td></tr><tr><td rowspan="1" colspan="1">1</td><td rowspan="1" colspan="1">Kaunas</td><td rowspan="1" colspan="1">Raudondvaris pond, RP</td><td rowspan="1" colspan="1">
                  <named-content xmlns:xlink="http://www.w3.org/1999/xlink" content-type="dwc:verbatimCoordinates" xlink:type="simple"><named-content content-type="geo-json" specific-use="{&#34;type&#34;:&#34;Point&#34;,&#34;coordinates&#34;:[23.770139,54.986306]}" id="NCID0EYAAE" xlink:type="simple">54°59'10.7"N, 23°46'12.5"E</named-content></named-content>
                </td><td rowspan="1" colspan="1">PREP</td></tr><tr><td rowspan="1" colspan="1">1</td><td rowspan="1" colspan="1">Kaunas</td><td rowspan="1" colspan="1">Rokai pond, ROP</td><td rowspan="1" colspan="1">
                  <named-content xmlns:xlink="http://www.w3.org/1999/xlink" content-type="dwc:verbatimCoordinates" xlink:type="simple"><named-content content-type="geo-json" specific-use="{&#34;type&#34;:&#34;Point&#34;,&#34;coordinates&#34;:[23.956083,54.833667]}" id="NCID0ERBAE" xlink:type="simple">54°50'01.2"N, 23°57'21.9"E</named-content></named-content>
                </td><td rowspan="1" colspan="1">PREP; PFRU; CMUC</td></tr><tr><td rowspan="1" colspan="1">1</td><td rowspan="1" colspan="1">Kaunas</td><td rowspan="1" colspan="1">Tribalė pond, TP</td><td rowspan="1" colspan="1">
                  <named-content xmlns:xlink="http://www.w3.org/1999/xlink" content-type="dwc:verbatimCoordinates" xlink:type="simple"><named-content content-type="geo-json" specific-use="{&#34;type&#34;:&#34;Point&#34;,&#34;coordinates&#34;:[23.858333,54.839806]}" id="NCID0EKCAE" xlink:type="simple">54°50'23.3"N, 23°51'30.0"E</named-content></named-content>
                </td><td rowspan="1" colspan="1">PREP; PFRU</td></tr><tr><td rowspan="1" colspan="1">1</td><td rowspan="1" colspan="1">Kaunas</td><td rowspan="1" colspan="1">Lampėdžiai lake, LL</td><td rowspan="1" colspan="1">
                  <named-content xmlns:xlink="http://www.w3.org/1999/xlink" content-type="dwc:verbatimCoordinates" xlink:type="simple"><named-content content-type="geo-json" specific-use="{&#34;type&#34;:&#34;Point&#34;,&#34;coordinates&#34;:[23.824917,54.915083]}" id="NCID0EDDAE" xlink:type="simple">54°54'54.3"N, 23°49'29.7"E</named-content></named-content>
                </td><td rowspan="1" colspan="1">PREP; PCAS; PGEI; CMUC</td></tr><tr><td rowspan="1" colspan="1">1</td><td rowspan="1" colspan="1">Kaunas</td><td rowspan="1" colspan="1">Maišia stream, MS</td><td rowspan="1" colspan="1">
                  <named-content xmlns:xlink="http://www.w3.org/1999/xlink" content-type="dwc:verbatimCoordinates" xlink:type="simple"><named-content content-type="geo-json" specific-use="{&#34;type&#34;:&#34;Point&#34;,&#34;coordinates&#34;:[23.870389,54.829944]}" id="NCID0E3DAE" xlink:type="simple">54°49'47.8"N, 23°52'13.4"E</named-content></named-content>
                </td><td rowspan="1" colspan="1">PREP; PFUN; PCAS; PGEI</td></tr><tr><td rowspan="1" colspan="1">1</td><td rowspan="1" colspan="1">Kaunas</td><td rowspan="1" colspan="1">Veršvio stream, VS</td><td rowspan="1" colspan="1">
                  <named-content xmlns:xlink="http://www.w3.org/1999/xlink" content-type="dwc:verbatimCoordinates" xlink:type="simple"><named-content content-type="geo-json" specific-use="{&#34;type&#34;:&#34;Point&#34;,&#34;coordinates&#34;:[23.869333,54.927722]}" id="NCID0EVEAE" xlink:type="simple">54°55'39.8"N, 23°52'09.6"E</named-content></named-content>
                </td><td rowspan="1" colspan="1">PREP; HPUN</td></tr><tr><td rowspan="1" colspan="1">2</td><td rowspan="1" colspan="1">Ukmergė</td><td rowspan="1" colspan="1">Šventupė pond, ŠP</td><td rowspan="1" colspan="1">
                  <named-content xmlns:xlink="http://www.w3.org/1999/xlink" content-type="dwc:verbatimCoordinates" xlink:type="simple"><named-content content-type="geo-json" specific-use="{&#34;type&#34;:&#34;Point&#34;,&#34;coordinates&#34;:[24.885389,55.322333]}" id="NCID0EOFAE" xlink:type="simple">55°19'20.4"N, 24°53'07.4"E</named-content></named-content>
                </td><td rowspan="1" colspan="1">PREP; PFRU; PEMA</td></tr><tr><td rowspan="1" colspan="1">2</td><td rowspan="1" colspan="1">Ukmergė</td><td rowspan="1" colspan="1">Mūša pond, MP</td><td rowspan="1" colspan="1">
                  <named-content xmlns:xlink="http://www.w3.org/1999/xlink" content-type="dwc:verbatimCoordinates" xlink:type="simple"><named-content content-type="geo-json" specific-use="{&#34;type&#34;:&#34;Point&#34;,&#34;coordinates&#34;:[24.827389,55.309306]}" id="NCID0EHGAE" xlink:type="simple">55°18'33.5"N, 24°49'38.6"E</named-content></named-content>
                </td><td rowspan="1" colspan="1">PREP; PFRU; PCAS; PFUN</td></tr><tr><td rowspan="1" colspan="1">3</td><td rowspan="1" colspan="1">Plungė</td><td rowspan="1" colspan="1">Plateliai Lake, PL</td><td rowspan="1" colspan="1">
                  <named-content xmlns:xlink="http://www.w3.org/1999/xlink" content-type="dwc:verbatimCoordinates" xlink:type="simple"><named-content content-type="geo-json" specific-use="{&#34;type&#34;:&#34;Point&#34;,&#34;coordinates&#34;:[21.859861,56.044972]}" id="NCID0EAHAE" xlink:type="simple">56°02'41.9"N, 21°51'35.5"E</named-content></named-content>
                </td><td rowspan="1" colspan="1">PREP; PFRU, PCAS; PGEI</td></tr><tr><td rowspan="1" colspan="1">3</td><td rowspan="1" colspan="1">Plungė</td><td rowspan="1" colspan="1">Skyplaičiai Lake, SL</td><td rowspan="1" colspan="1">
                  <named-content xmlns:xlink="http://www.w3.org/1999/xlink" content-type="dwc:verbatimCoordinates" xlink:type="simple"><named-content content-type="geo-json" specific-use="{&#34;type&#34;:&#34;Point&#34;,&#34;coordinates&#34;:[21.937750,56.012833]}" id="NCID0EZHAE" xlink:type="simple">56°00'46.2"N, 21°56'15.9"E</named-content></named-content>
                </td><td rowspan="1" colspan="1">PREP; PFRU; PFUN; PGEI</td></tr><tr><td rowspan="1" colspan="1">4</td><td rowspan="1" colspan="1">Trakai</td><td rowspan="1" colspan="1">Škilietai Lake, ŠL</td><td rowspan="1" colspan="1">
                  <named-content xmlns:xlink="http://www.w3.org/1999/xlink" content-type="dwc:verbatimCoordinates" xlink:type="simple"><named-content content-type="geo-json" specific-use="{&#34;type&#34;:&#34;Point&#34;,&#34;coordinates&#34;:[24.509306,54.617083]}" id="NCID0ESIAE" xlink:type="simple">54°37'01.5"N, 24°30'33.5"E</named-content></named-content>
                </td><td rowspan="1" colspan="1">PREP; PFUN; PFRU;</td></tr><tr><td rowspan="1" colspan="1">4</td><td rowspan="1" colspan="1">Vilnius and Trakai</td><td rowspan="1" colspan="1">Elektrėnai Reservoir, EL</td><td rowspan="1" colspan="1">
                  <named-content xmlns:xlink="http://www.w3.org/1999/xlink" content-type="dwc:verbatimCoordinates" xlink:type="simple"><named-content content-type="geo-json" specific-use="{&#34;type&#34;:&#34;Point&#34;,&#34;coordinates&#34;:[24.671250,54.759556]}" id="NCID0ELJAE" xlink:type="simple">54°45'34.4"N, 24°40'16.5"E</named-content></named-content>
                </td><td rowspan="1" colspan="1">PREP; PFUN; PCAS; PGEI; CMUC</td></tr><tr><td rowspan="1" colspan="1">4</td><td rowspan="1" colspan="1">Trakai and Kaunas</td><td rowspan="1" colspan="1">Strėva river, SR</td><td rowspan="1" colspan="1">
                  <named-content xmlns:xlink="http://www.w3.org/1999/xlink" content-type="dwc:verbatimCoordinates" xlink:type="simple"><named-content content-type="geo-json" specific-use="{&#34;type&#34;:&#34;Point&#34;,&#34;coordinates&#34;:[24.699278,54.584389]}" id="NCID0EEKAE" xlink:type="simple">54°35'03.8"N, 24°41'57.4"E</named-content></named-content>
                </td><td rowspan="1" colspan="1">PREP; PCAS; PGEI</td></tr><tr><td rowspan="1" colspan="1">5</td><td rowspan="1" colspan="1">Utena</td><td rowspan="1" colspan="1">Saterečius pond, SP</td><td rowspan="1" colspan="1">
                  <named-content xmlns:xlink="http://www.w3.org/1999/xlink" content-type="dwc:verbatimCoordinates" xlink:type="simple"><named-content content-type="geo-json" specific-use="{&#34;type&#34;:&#34;Point&#34;,&#34;coordinates&#34;:[25.700083,55.665472]}" id="NCID0E4KAE" xlink:type="simple">55°39'55.7"N, 25°42'00.3"E</named-content></named-content>
                </td><td rowspan="1" colspan="1">PREP; PFRU; PGEI</td></tr><tr><td rowspan="1" colspan="1">5</td><td rowspan="1" colspan="1">Utena</td><td rowspan="1" colspan="1">Žvirgždelis Lake, ŽL</td><td rowspan="1" colspan="1">
                  <named-content xmlns:xlink="http://www.w3.org/1999/xlink" content-type="dwc:verbatimCoordinates" xlink:type="simple"><named-content content-type="geo-json" specific-use="{&#34;type&#34;:&#34;Point&#34;,&#34;coordinates&#34;:[25.693028,55.700583]}" id="NCID0EWLAE" xlink:type="simple">55°42'02.1"N, 25°41'34.9"E</named-content></named-content>
                </td><td rowspan="1" colspan="1">PREP; PFRU</td></tr><tr><td rowspan="1" colspan="1">6</td><td rowspan="1" colspan="1">Lazdijai</td><td rowspan="1" colspan="1">Snaigynas Lake, SNL</td><td rowspan="1" colspan="1">
                  <named-content xmlns:xlink="http://www.w3.org/1999/xlink" content-type="dwc:verbatimCoordinates" xlink:type="simple"><named-content content-type="geo-json" specific-use="{&#34;type&#34;:&#34;Point&#34;,&#34;coordinates&#34;:[23.734167,54.093167]}" id="NCID0EPMAE" xlink:type="simple">54°05'35.4"N, 23°44'03.0"E</named-content></named-content>
                </td><td rowspan="1" colspan="1">PREP; PFRU; CMUC; PART</td></tr></tbody></table></table-wrap></tp:treatment-sec><ref-list><ref id="B15"><mixed-citation xmlns:xlink="http://www.w3.org/1999/xlink" xlink:type="simple">
          <person-group><name name-style="western"><surname>Geimer</surname><given-names>G</given-names></name><name name-style="western"><surname>Massard</surname><given-names>JA</given-names></name></person-group> (<year>1986</year>) <article-title>Les bryozoaires du Grand-Duché de Luxembourg et des régions limitrophes.</article-title> <source>Travaux scientifiques du Musée d’Histoire Naturelle de Luxembourg</source> <volume>7</volume>: <fpage>1</fpage>–<lpage>188</lpage>.</mixed-citation></ref><ref id="B44"><mixed-citation xmlns:xlink="http://www.w3.org/1999/xlink" xlink:type="simple">
          <person-group><name name-style="western"><surname>Økland</surname><given-names>KA</given-names></name><name name-style="western"><surname>Økland</surname><given-names>J</given-names></name></person-group> (<year>2005</year>) <article-title>Freshwater bryozoans (<tp:taxon-name><tp:taxon-name-part taxon-name-part-type="phylum">Bryozoa</tp:taxon-name-part></tp:taxon-name>) of Norway, V: review and comparative discussion of the distribution and ecology of the 10 species recorded.</article-title> <source>Hydrobiologia</source> <volume>534</volume>: <fpage>31</fpage>–<lpage>55</lpage>. <ext-link xlink:type="simple" ext-link-type="doi" xlink:href="10.1007/s10750-004-1320-5">https://doi.org/10.1007/s10750-004-1320-5</ext-link></mixed-citation></ref><ref id="B45"><mixed-citation xmlns:xlink="http://www.w3.org/1999/xlink" xlink:type="simple">
          <person-group><name name-style="western"><surname>Pajiedaitė</surname><given-names>B</given-names></name></person-group> (<year>1933</year>) Contribution to the exploration of freshwaters bryozoans in Lithuania. Kaunas, Lithuania: University of Vytautas Magnus. Unpublished master thesis. [In Lithuanian]</mixed-citation></ref><ref id="B63"><mixed-citation xmlns:xlink="http://www.w3.org/1999/xlink" xlink:type="simple">
          <person-group><name name-style="western"><surname>Wood</surname><given-names>TS</given-names></name><name name-style="western"><surname>Okamura</surname><given-names>B</given-names></name></person-group> (<year>2005</year>) <article-title>A new key to the Freshwater Bryozoans of Britain, Ireland and Continental Europe, with notes on their Ecology.</article-title> <source>Fresh Water Biological Association, Ambleside, UK, Scientific Publication</source> <volume>63</volume>: <fpage>1</fpage>–<lpage>113</lpage>.</mixed-citation></ref><ref id="B36"><mixed-citation xmlns:xlink="http://www.w3.org/1999/xlink" xlink:type="simple">
          <person-group><name name-style="western"><surname>Massard</surname><given-names>JA</given-names></name><name name-style="western"><surname>Geimer</surname><given-names>G</given-names></name></person-group> (<year>2008a</year>) <article-title>Global diversity of bryozoans (<tp:taxon-name><tp:taxon-name-part taxon-name-part-type="phylum">Bryozoa</tp:taxon-name-part></tp:taxon-name> or <tp:taxon-name><tp:taxon-name-part taxon-name-part-type="phylum">Ectoprocta</tp:taxon-name-part></tp:taxon-name>) in freshwater.</article-title> <source>Hydrobiologia</source> <volume>595</volume>: <fpage>93</fpage>–<lpage>99</lpage>. <ext-link xlink:type="simple" ext-link-type="doi" xlink:href="10.1007/s10750-007-9007-3">https://doi.org/10.1007/s10750-007-9007-3</ext-link></mixed-citation></ref></ref-list></tp:taxon-treatment>
