# Supplementary material for: Freshwater bryozoans of Lithuania (Bryozoa)
Source: Zookeys. 2018 Jul 12;(774):53–75. doi: 10.3897/zookeys.774.21769 (PMC6053470; doi:10.3897/zookeys.774.21769)
Supplement: XML Treatment for Plumatella fruticosa [file zookeys.774.21769-treatment6.xml]

<!DOCTYPE tp:taxon-treatment
  PUBLIC "-//TaxonX//DTD Taxonomic Treatment Publishing DTD v0 20100105//EN" "tax-treatment-NSO.dtd">
<tp:taxon-treatment xmlns:tp="http://www.plazi.org/taxpub"><tp:treatment-meta><kwd-group><label>Taxon classification</label><kwd><named-content xmlns:xlink="http://www.w3.org/1999/xlink" content-type="kingdom">Animalia</named-content></kwd><kwd><named-content xmlns:xlink="http://www.w3.org/1999/xlink" content-type="order">Plumatellida</named-content></kwd><kwd><named-content xmlns:xlink="http://www.w3.org/1999/xlink" content-type="family">Plumatellidae</named-content></kwd></kwd-group><mixed-citation publication-type="journal"><person-group><name><surname>Šatkauskienė</surname><given-names>Ingrida</given-names></name><name><surname>Wood</surname><given-names>Timothy</given-names></name><name><surname>Rutkauskaitė-Sucilienė</surname><given-names>Jurgita</given-names></name><name><surname>Mildažienė</surname><given-names>Vida</given-names></name><name><surname>Tučkutė</surname><given-names>Simona</given-names></name></person-group><article-title>Freshwater bryozoans of Lithuania (<tp:taxon-name><tp:taxon-name-part taxon-name-part-type="phylum">Bryozoa</tp:taxon-name-part></tp:taxon-name>)</article-title><source>Zookeys</source><day>12</day><month>7</month><year>2018</year><volume>2018</volume><issue>774</issue><fpage>53</fpage><lpage>75</lpage><pub-id pub-id-type="doi">10.3897/zookeys.774.21769</pub-id></mixed-citation></tp:treatment-meta><tp:nomenclature><tp:taxon-name>
              <tp:taxon-name-part taxon-name-part-type="genus" reg="Plumatella">Plumatella</tp:taxon-name-part>
              <tp:taxon-name-part taxon-name-part-type="species" reg="fruticosa">fruticosa</tp:taxon-name-part>
            </tp:taxon-name><tp:taxon-authority>(Allman, 1844)</tp:taxon-authority><xref ref-type="fig" rid="F7">Fig. 7A, B</xref></tp:nomenclature><tp:treatment-sec sec-type="material" id="SECID0EZCBG"><title>Material examined.</title><p>Colony from Rokai pond (Kaunas district) found in June 2016; floatoblasts from pond of Kaunas Botanical garden collected in July and August 2016.</p></tp:treatment-sec><tp:treatment-sec sec-type="description" id="SECID0E5CBG"><title>Description.</title><p>The colony measured approximately 3 x 4 cm and had sparse, narrow and upright branches. Free statoblasts are long and narrow, exhibiting a length at least twice the width: 432–496 (459±8) μm long and 187–220 (203±4) μm (n=10) wide; <abbrev xmlns:xlink="http://www.w3.org/1999/xlink" xlink:title="ratio of the statoblast" id="ABBRID0EEDBG" xlink:type="simple">L/W</abbrev> ratio 2.2; <abbrev xmlns:xlink="http://www.w3.org/1999/xlink" xlink:title="dorsal fenestra length" id="ABBRID0EIDBG" xlink:type="simple">DfL</abbrev> 120–320 (197±19) (n=10) μm; <abbrev xmlns:xlink="http://www.w3.org/1999/xlink" xlink:title="dorsal fenestra width" id="ABBRID0EMDBG" xlink:type="simple">DfW</abbrev> 56–100 (75±6) (n=6) μm; <abbrev xmlns:xlink="http://www.w3.org/1999/xlink" xlink:title="ventral fenestra length" id="ABBRID0EQDBG" xlink:type="simple">VfL</abbrev> 211–313 (266±21) (n=4) μm and <abbrev xmlns:xlink="http://www.w3.org/1999/xlink" xlink:title="ventral fenestra width" id="ABBRID0EUDBG" xlink:type="simple">VfW</abbrev> 74–128 (108±17) μm (n=3). Sessoblasts were not found during this study. According to <xref ref-type="bibr" rid="B45">Pajiedaitė (1933)</xref> the average size of the floatoblasts was 590 μm long and 230 μm wide.</p></tp:treatment-sec><tp:treatment-sec sec-type="distribution" id="SECID0E3DBG"><title>Distribution in Europe.</title><p>
              <italic><tp:taxon-name><tp:taxon-name-part taxon-name-part-type="genus" reg="Plumatella">Plumatella</tp:taxon-name-part> <tp:taxon-name-part taxon-name-part-type="species" reg="fruticosa">fruticosa</tp:taxon-name-part></tp:taxon-name></italic> is considered to be widespread, especially in northern portion of Europe (<xref ref-type="bibr" rid="B44">Økland and Økland 2005</xref>). It is considered common in Poland (<xref ref-type="bibr" rid="B25">Kaminski 1984</xref>).</p></tp:treatment-sec><tp:treatment-sec sec-type="remarks" id="SECID0EVEBG"><title>Remarks on habitat and ecology on Lithuania.</title><p>Pajiedaitė collected colonies in Dubysa river (Šiauliai district) and Satarečius pond (Utena district) (<xref ref-type="bibr" rid="B45">Pajiedaitė 1933</xref>) At first glance we could state that <italic><tp:taxon-name><tp:taxon-name-part taxon-name-part-type="genus" reg="Plumatella">P.</tp:taxon-name-part> <tp:taxon-name-part taxon-name-part-type="species" reg="fruticosa">fruticosa</tp:taxon-name-part></tp:taxon-name></italic> is common in Lithuania, since during this survey statoblasts were found in most water bodies. However, we found colonies only in Rokai pond with sandy-mud bottom and stones in the littoral (Table <xref ref-type="table" rid="T1">1</xref>, Fig. <xref ref-type="fig" rid="F7">7</xref>). Thus, it is possible, that statoblasts are spread by waterfowl among various ponds and lakes, but these may not be the preferred environment for growing colonies (<xref ref-type="bibr" rid="B44">Økland and Økland 2005</xref>).</p><fig id="F7" position="float" orientation="portrait"><label>Figure 7.</label><caption><p>
                  <italic><tp:taxon-name><tp:taxon-name-part taxon-name-part-type="genus" reg="Plumatella">Plumatella</tp:taxon-name-part> <tp:taxon-name-part taxon-name-part-type="species" reg="fruticosa">fruticosa</tp:taxon-name-part></tp:taxon-name></italic>. <bold>A</bold> Colony showing upright zooids and branches (<bold>B</bold>) Scanning electron micrograph showing floatoblast ventral valve with characteristic long, narrow shape. Scale bars: 3 mm (<bold>A</bold>); 200 μm (<bold>B</bold>).</p></caption><graphic xmlns:xlink="http://www.w3.org/1999/xlink" xlink:href="zookeys-774-053-g007.jpg" position="float" orientation="portrait" xlink:type="simple" id="oo_216708.jpg"/></fig></tp:treatment-sec><tp:treatment-sec sec-type="remarks" id="SECID0EWGBG"><title>Remarks.</title><p>The combined statoblast characteristics (large length/width ratio, strong asymmetry of floatoblast and sessoblast, narrow fenestra on dorsal floatoblast valve) distinguish <italic><tp:taxon-name><tp:taxon-name-part taxon-name-part-type="genus" reg="Plumatella">P.</tp:taxon-name-part> <tp:taxon-name-part taxon-name-part-type="species" reg="fruticosa">fruticosa</tp:taxon-name-part></tp:taxon-name></italic> from all other plumatellid species (<xref ref-type="bibr" rid="B47">Ricciardi and Reiswig 1994</xref>). Molecular results provided by Hartikainen (<xref ref-type="bibr" rid="B20">Hartikainen et al. 2013</xref>) imply that <italic><tp:taxon-name><tp:taxon-name-part taxon-name-part-type="genus" reg="Plumatella">P.</tp:taxon-name-part> <tp:taxon-name-part taxon-name-part-type="species" reg="fruticosa">fruticosa</tp:taxon-name-part></tp:taxon-name></italic> is not a plumatellid and provide evidence for polyphyly in <italic><tp:taxon-name><tp:taxon-name-part taxon-name-part-type="genus" reg="Plumatella">Plumatella</tp:taxon-name-part></tp:taxon-name></italic>. However, the position of <italic><tp:taxon-name><tp:taxon-name-part taxon-name-part-type="genus" reg="Plumatella">P.</tp:taxon-name-part> <tp:taxon-name-part taxon-name-part-type="species" reg="fruticosa">fruticosa</tp:taxon-name-part></tp:taxon-name></italic> remains unresolved (<xref ref-type="bibr" rid="B20">Hartikainen et al. 2013</xref>).</p></tp:treatment-sec><tp:treatment-sec><!--Section generated to contain objects referenced in tp:taxon-treatment.--><table-wrap id="T1" position="float" orientation="portrait"><label>Table 1.</label><caption><p>Summary of collecting sites, their locations, abbreviation of locations names, and the bryozoan species collected. Bryozoan species are expressed by the first letter of the genus followed by the first three letters of the species.</p></caption><table id="TID0E5EAC" rules="all"><tbody><tr><th rowspan="1" colspan="1"/><th rowspan="1" colspan="1">District</th><th rowspan="1" colspan="1">Site and name abbreviation</th><th rowspan="1" colspan="1">Coordinates</th><th rowspan="1" colspan="1">Species</th></tr><tr><td rowspan="1" colspan="1">1</td><td rowspan="1" colspan="1">Kaunas City</td><td rowspan="1" colspan="1">Pond, Kaunas Botanical Garden, BG</td><td rowspan="1" colspan="1">
                  <named-content xmlns:xlink="http://www.w3.org/1999/xlink" content-type="dwc:verbatimCoordinates" xlink:type="simple"><named-content content-type="geo-json" specific-use="{&#34;type&#34;:&#34;Point&#34;,&#34;coordinates&#34;:[23.912611,54.872361]}" id="NCID0EFPAC" xlink:type="simple">54°52'20.5"N, 23°54'45.4"E</named-content></named-content>
                </td><td rowspan="1" colspan="1">PREP; PFUN; PFRU; PGEI; CMUC</td></tr><tr><td rowspan="1" colspan="1">1</td><td rowspan="1" colspan="1">Kaunas</td><td rowspan="1" colspan="1">Linksmakalnis pond, LP</td><td rowspan="1" colspan="1">
                  <named-content xmlns:xlink="http://www.w3.org/1999/xlink" content-type="dwc:verbatimCoordinates" xlink:type="simple"><named-content content-type="geo-json" specific-use="{&#34;type&#34;:&#34;Point&#34;,&#34;coordinates&#34;:[23.922361,54.758694]}" id="NCID0E5PAC" xlink:type="simple">54°45'31.3"N, 23°55'20.5"E</named-content></named-content>
                </td><td rowspan="1" colspan="1">PREP; PFUN; PFRU; PCAS</td></tr><tr><td rowspan="1" colspan="1">1</td><td rowspan="1" colspan="1">Kaunas</td><td rowspan="1" colspan="1">Raudondvaris pond, RP</td><td rowspan="1" colspan="1">
                  <named-content xmlns:xlink="http://www.w3.org/1999/xlink" content-type="dwc:verbatimCoordinates" xlink:type="simple"><named-content content-type="geo-json" specific-use="{&#34;type&#34;:&#34;Point&#34;,&#34;coordinates&#34;:[23.770139,54.986306]}" id="NCID0EYAAE" xlink:type="simple">54°59'10.7"N, 23°46'12.5"E</named-content></named-content>
                </td><td rowspan="1" colspan="1">PREP</td></tr><tr><td rowspan="1" colspan="1">1</td><td rowspan="1" colspan="1">Kaunas</td><td rowspan="1" colspan="1">Rokai pond, ROP</td><td rowspan="1" colspan="1">
                  <named-content xmlns:xlink="http://www.w3.org/1999/xlink" content-type="dwc:verbatimCoordinates" xlink:type="simple"><named-content content-type="geo-json" specific-use="{&#34;type&#34;:&#34;Point&#34;,&#34;coordinates&#34;:[23.956083,54.833667]}" id="NCID0ERBAE" xlink:type="simple">54°50'01.2"N, 23°57'21.9"E</named-content></named-content>
                </td><td rowspan="1" colspan="1">PREP; PFRU; CMUC</td></tr><tr><td rowspan="1" colspan="1">1</td><td rowspan="1" colspan="1">Kaunas</td><td rowspan="1" colspan="1">Tribalė pond, TP</td><td rowspan="1" colspan="1">
                  <named-content xmlns:xlink="http://www.w3.org/1999/xlink" content-type="dwc:verbatimCoordinates" xlink:type="simple"><named-content content-type="geo-json" specific-use="{&#34;type&#34;:&#34;Point&#34;,&#34;coordinates&#34;:[23.858333,54.839806]}" id="NCID0EKCAE" xlink:type="simple">54°50'23.3"N, 23°51'30.0"E</named-content></named-content>
                </td><td rowspan="1" colspan="1">PREP; PFRU</td></tr><tr><td rowspan="1" colspan="1">1</td><td rowspan="1" colspan="1">Kaunas</td><td rowspan="1" colspan="1">Lampėdžiai lake, LL</td><td rowspan="1" colspan="1">
                  <named-content xmlns:xlink="http://www.w3.org/1999/xlink" content-type="dwc:verbatimCoordinates" xlink:type="simple"><named-content content-type="geo-json" specific-use="{&#34;type&#34;:&#34;Point&#34;,&#34;coordinates&#34;:[23.824917,54.915083]}" id="NCID0EDDAE" xlink:type="simple">54°54'54.3"N, 23°49'29.7"E</named-content></named-content>
                </td><td rowspan="1" colspan="1">PREP; PCAS; PGEI; CMUC</td></tr><tr><td rowspan="1" colspan="1">1</td><td rowspan="1" colspan="1">Kaunas</td><td rowspan="1" colspan="1">Maišia stream, MS</td><td rowspan="1" colspan="1">
                  <named-content xmlns:xlink="http://www.w3.org/1999/xlink" content-type="dwc:verbatimCoordinates" xlink:type="simple"><named-content content-type="geo-json" specific-use="{&#34;type&#34;:&#34;Point&#34;,&#34;coordinates&#34;:[23.870389,54.829944]}" id="NCID0E3DAE" xlink:type="simple">54°49'47.8"N, 23°52'13.4"E</named-content></named-content>
                </td><td rowspan="1" colspan="1">PREP; PFUN; PCAS; PGEI</td></tr><tr><td rowspan="1" colspan="1">1</td><td rowspan="1" colspan="1">Kaunas</td><td rowspan="1" colspan="1">Veršvio stream, VS</td><td rowspan="1" colspan="1">
                  <named-content xmlns:xlink="http://www.w3.org/1999/xlink" content-type="dwc:verbatimCoordinates" xlink:type="simple"><named-content content-type="geo-json" specific-use="{&#34;type&#34;:&#34;Point&#34;,&#34;coordinates&#34;:[23.869333,54.927722]}" id="NCID0EVEAE" xlink:type="simple">54°55'39.8"N, 23°52'09.6"E</named-content></named-content>
                </td><td rowspan="1" colspan="1">PREP; HPUN</td></tr><tr><td rowspan="1" colspan="1">2</td><td rowspan="1" colspan="1">Ukmergė</td><td rowspan="1" colspan="1">Šventupė pond, ŠP</td><td rowspan="1" colspan="1">
                  <named-content xmlns:xlink="http://www.w3.org/1999/xlink" content-type="dwc:verbatimCoordinates" xlink:type="simple"><named-content content-type="geo-json" specific-use="{&#34;type&#34;:&#34;Point&#34;,&#34;coordinates&#34;:[24.885389,55.322333]}" id="NCID0EOFAE" xlink:type="simple">55°19'20.4"N, 24°53'07.4"E</named-content></named-content>
                </td><td rowspan="1" colspan="1">PREP; PFRU; PEMA</td></tr><tr><td rowspan="1" colspan="1">2</td><td rowspan="1" colspan="1">Ukmergė</td><td rowspan="1" colspan="1">Mūša pond, MP</td><td rowspan="1" colspan="1">
                  <named-content xmlns:xlink="http://www.w3.org/1999/xlink" content-type="dwc:verbatimCoordinates" xlink:type="simple"><named-content content-type="geo-json" specific-use="{&#34;type&#34;:&#34;Point&#34;,&#34;coordinates&#34;:[24.827389,55.309306]}" id="NCID0EHGAE" xlink:type="simple">55°18'33.5"N, 24°49'38.6"E</named-content></named-content>
                </td><td rowspan="1" colspan="1">PREP; PFRU; PCAS; PFUN</td></tr><tr><td rowspan="1" colspan="1">3</td><td rowspan="1" colspan="1">Plungė</td><td rowspan="1" colspan="1">Plateliai Lake, PL</td><td rowspan="1" colspan="1">
                  <named-content xmlns:xlink="http://www.w3.org/1999/xlink" content-type="dwc:verbatimCoordinates" xlink:type="simple"><named-content content-type="geo-json" specific-use="{&#34;type&#34;:&#34;Point&#34;,&#34;coordinates&#34;:[21.859861,56.044972]}" id="NCID0EAHAE" xlink:type="simple">56°02'41.9"N, 21°51'35.5"E</named-content></named-content>
                </td><td rowspan="1" colspan="1">PREP; PFRU, PCAS; PGEI</td></tr><tr><td rowspan="1" colspan="1">3</td><td rowspan="1" colspan="1">Plungė</td><td rowspan="1" colspan="1">Skyplaičiai Lake, SL</td><td rowspan="1" colspan="1">
                  <named-content xmlns:xlink="http://www.w3.org/1999/xlink" content-type="dwc:verbatimCoordinates" xlink:type="simple"><named-content content-type="geo-json" specific-use="{&#34;type&#34;:&#34;Point&#34;,&#34;coordinates&#34;:[21.937750,56.012833]}" id="NCID0EZHAE" xlink:type="simple">56°00'46.2"N, 21°56'15.9"E</named-content></named-content>
                </td><td rowspan="1" colspan="1">PREP; PFRU; PFUN; PGEI</td></tr><tr><td rowspan="1" colspan="1">4</td><td rowspan="1" colspan="1">Trakai</td><td rowspan="1" colspan="1">Škilietai Lake, ŠL</td><td rowspan="1" colspan="1">
                  <named-content xmlns:xlink="http://www.w3.org/1999/xlink" content-type="dwc:verbatimCoordinates" xlink:type="simple"><named-content content-type="geo-json" specific-use="{&#34;type&#34;:&#34;Point&#34;,&#34;coordinates&#34;:[24.509306,54.617083]}" id="NCID0ESIAE" xlink:type="simple">54°37'01.5"N, 24°30'33.5"E</named-content></named-content>
                </td><td rowspan="1" colspan="1">PREP; PFUN; PFRU;</td></tr><tr><td rowspan="1" colspan="1">4</td><td rowspan="1" colspan="1">Vilnius and Trakai</td><td rowspan="1" colspan="1">Elektrėnai Reservoir, EL</td><td rowspan="1" colspan="1">
                  <named-content xmlns:xlink="http://www.w3.org/1999/xlink" content-type="dwc:verbatimCoordinates" xlink:type="simple"><named-content content-type="geo-json" specific-use="{&#34;type&#34;:&#34;Point&#34;,&#34;coordinates&#34;:[24.671250,54.759556]}" id="NCID0ELJAE" xlink:type="simple">54°45'34.4"N, 24°40'16.5"E</named-content></named-content>
                </td><td rowspan="1" colspan="1">PREP; PFUN; PCAS; PGEI; CMUC</td></tr><tr><td rowspan="1" colspan="1">4</td><td rowspan="1" colspan="1">Trakai and Kaunas</td><td rowspan="1" colspan="1">Strėva river, SR</td><td rowspan="1" colspan="1">
                  <named-content xmlns:xlink="http://www.w3.org/1999/xlink" content-type="dwc:verbatimCoordinates" xlink:type="simple"><named-content content-type="geo-json" specific-use="{&#34;type&#34;:&#34;Point&#34;,&#34;coordinates&#34;:[24.699278,54.584389]}" id="NCID0EEKAE" xlink:type="simple">54°35'03.8"N, 24°41'57.4"E</named-content></named-content>
                </td><td rowspan="1" colspan="1">PREP; PCAS; PGEI</td></tr><tr><td rowspan="1" colspan="1">5</td><td rowspan="1" colspan="1">Utena</td><td rowspan="1" colspan="1">Saterečius pond, SP</td><td rowspan="1" colspan="1">
                  <named-content xmlns:xlink="http://www.w3.org/1999/xlink" content-type="dwc:verbatimCoordinates" xlink:type="simple"><named-content content-type="geo-json" specific-use="{&#34;type&#34;:&#34;Point&#34;,&#34;coordinates&#34;:[25.700083,55.665472]}" id="NCID0E4KAE" xlink:type="simple">55°39'55.7"N, 25°42'00.3"E</named-content></named-content>
                </td><td rowspan="1" colspan="1">PREP; PFRU; PGEI</td></tr><tr><td rowspan="1" colspan="1">5</td><td rowspan="1" colspan="1">Utena</td><td rowspan="1" colspan="1">Žvirgždelis Lake, ŽL</td><td rowspan="1" colspan="1">
                  <named-content xmlns:xlink="http://www.w3.org/1999/xlink" content-type="dwc:verbatimCoordinates" xlink:type="simple"><named-content content-type="geo-json" specific-use="{&#34;type&#34;:&#34;Point&#34;,&#34;coordinates&#34;:[25.693028,55.700583]}" id="NCID0EWLAE" xlink:type="simple">55°42'02.1"N, 25°41'34.9"E</named-content></named-content>
                </td><td rowspan="1" colspan="1">PREP; PFRU</td></tr><tr><td rowspan="1" colspan="1">6</td><td rowspan="1" colspan="1">Lazdijai</td><td rowspan="1" colspan="1">Snaigynas Lake, SNL</td><td rowspan="1" colspan="1">
                  <named-content xmlns:xlink="http://www.w3.org/1999/xlink" content-type="dwc:verbatimCoordinates" xlink:type="simple"><named-content content-type="geo-json" specific-use="{&#34;type&#34;:&#34;Point&#34;,&#34;coordinates&#34;:[23.734167,54.093167]}" id="NCID0EPMAE" xlink:type="simple">54°05'35.4"N, 23°44'03.0"E</named-content></named-content>
                </td><td rowspan="1" colspan="1">PREP; PFRU; CMUC; PART</td></tr></tbody></table></table-wrap></tp:treatment-sec><ref-list><ref id="B45"><mixed-citation xmlns:xlink="http://www.w3.org/1999/xlink" xlink:type="simple">
          <person-group><name name-style="western"><surname>Pajiedaitė</surname><given-names>B</given-names></name></person-group> (<year>1933</year>) Contribution to the exploration of freshwaters bryozoans in Lithuania. Kaunas, Lithuania: University of Vytautas Magnus. Unpublished master thesis. [In Lithuanian]</mixed-citation></ref><ref id="B44"><mixed-citation xmlns:xlink="http://www.w3.org/1999/xlink" xlink:type="simple">
          <person-group><name name-style="western"><surname>Økland</surname><given-names>KA</given-names></name><name name-style="western"><surname>Økland</surname><given-names>J</given-names></name></person-group> (<year>2005</year>) <article-title>Freshwater bryozoans (<tp:taxon-name><tp:taxon-name-part taxon-name-part-type="phylum">Bryozoa</tp:taxon-name-part></tp:taxon-name>) of Norway, V: review and comparative discussion of the distribution and ecology of the 10 species recorded.</article-title> <source>Hydrobiologia</source> <volume>534</volume>: <fpage>31</fpage>–<lpage>55</lpage>. <ext-link xlink:type="simple" ext-link-type="doi" xlink:href="10.1007/s10750-004-1320-5">https://doi.org/10.1007/s10750-004-1320-5</ext-link></mixed-citation></ref><ref id="B25"><mixed-citation xmlns:xlink="http://www.w3.org/1999/xlink" xlink:type="simple">
          <person-group><name name-style="western"><surname>Kaminski</surname><given-names>M</given-names></name></person-group> (<year>1984</year>) <article-title>Food composition of three bryozoan species (<tp:taxon-name><tp:taxon-name-part taxon-name-part-type="phylum">Bryozoa</tp:taxon-name-part></tp:taxon-name>, <tp:taxon-name><tp:taxon-name-part taxon-name-part-type="class">Phylactolaemata</tp:taxon-name-part></tp:taxon-name>) in a mesotrophic lake.</article-title> <source>Polskie Archiwum Hydrobiologii</source> <volume>31</volume>: <fpage>45</fpage>–<lpage>53</lpage>.</mixed-citation></ref><ref id="B47"><mixed-citation xmlns:xlink="http://www.w3.org/1999/xlink" xlink:type="simple">
          <person-group><name name-style="western"><surname>Ricciardi</surname><given-names>A</given-names></name><name name-style="western"><surname>Reiswig</surname><given-names>HM</given-names></name></person-group> (<year>1994</year>) <article-title>Taxonomy, distribution and ecology of the freshwater bryozoans (<tp:taxon-name><tp:taxon-name-part taxon-name-part-type="phylum">Ectoprocta</tp:taxon-name-part></tp:taxon-name>) of eastern Canada.</article-title> <source>Canadian Journal of Zoology</source> <volume>72</volume>: <fpage>339</fpage>–<lpage>359</lpage>. <ext-link xlink:type="simple" ext-link-type="doi" xlink:href="10.1139/z94-048">https://doi.org/10.1139/z94-048</ext-link></mixed-citation></ref><ref id="B20"><mixed-citation xmlns:xlink="http://www.w3.org/1999/xlink" xlink:type="simple">
          <person-group><name name-style="western"><surname>Hartikainen</surname><given-names>H</given-names></name><name name-style="western"><surname>Waeschenbach</surname><given-names>A</given-names></name><name name-style="western"><surname>Wöss</surname><given-names>E</given-names></name><name name-style="western"><surname>Okamura</surname><given-names>B</given-names></name><name name-style="western"><surname>Wood</surname><given-names>T</given-names></name></person-group> (<year>2013</year>) <article-title>Divergence and species discrimination in freshwater bryozoans (<tp:taxon-name><tp:taxon-name-part taxon-name-part-type="phylum">Bryozoa</tp:taxon-name-part></tp:taxon-name>: <tp:taxon-name><tp:taxon-name-part taxon-name-part-type="class">Phylactolaemata</tp:taxon-name-part></tp:taxon-name>).</article-title> <source>Zoological Journal of the Linnean Society</source> <volume>168</volume>(<issue>1</issue>): <fpage>61</fpage>–<lpage>80</lpage>. <ext-link xlink:type="simple" ext-link-type="doi" xlink:href="10.1111/zoj.12025">https://doi.org/10.1111/zoj.12025</ext-link></mixed-citation></ref></ref-list></tp:taxon-treatment>
