# Supplementary material for: Freshwater bryozoans of Lithuania (Bryozoa)
Source: Zookeys. 2018 Jul 12;(774):53–75. doi: 10.3897/zookeys.774.21769 (PMC6053470; doi:10.3897/zookeys.774.21769)
Supplement: XML Treatment for Hyalinella punctata [file zookeys.774.21769-treatment7.xml]

<!DOCTYPE tp:taxon-treatment
  PUBLIC "-//TaxonX//DTD Taxonomic Treatment Publishing DTD v0 20100105//EN" "tax-treatment-NSO.dtd">
<tp:taxon-treatment xmlns:tp="http://www.plazi.org/taxpub"><tp:treatment-meta><kwd-group><label>Taxon classification</label><kwd><named-content xmlns:xlink="http://www.w3.org/1999/xlink" content-type="kingdom">Animalia</named-content></kwd><kwd><named-content xmlns:xlink="http://www.w3.org/1999/xlink" content-type="order">Plumatellida</named-content></kwd><kwd><named-content xmlns:xlink="http://www.w3.org/1999/xlink" content-type="family">Plumatellidae</named-content></kwd></kwd-group><mixed-citation publication-type="journal"><person-group><name><surname>Šatkauskienė</surname><given-names>Ingrida</given-names></name><name><surname>Wood</surname><given-names>Timothy</given-names></name><name><surname>Rutkauskaitė-Sucilienė</surname><given-names>Jurgita</given-names></name><name><surname>Mildažienė</surname><given-names>Vida</given-names></name><name><surname>Tučkutė</surname><given-names>Simona</given-names></name></person-group><article-title>Freshwater bryozoans of Lithuania (<tp:taxon-name><tp:taxon-name-part taxon-name-part-type="phylum">Bryozoa</tp:taxon-name-part></tp:taxon-name>)</article-title><source>Zookeys</source><day>12</day><month>7</month><year>2018</year><volume>2018</volume><issue>774</issue><fpage>53</fpage><lpage>75</lpage><pub-id pub-id-type="doi">10.3897/zookeys.774.21769</pub-id></mixed-citation></tp:treatment-meta><tp:nomenclature><tp:taxon-name>
              <tp:taxon-name-part taxon-name-part-type="genus" reg="Hyalinella">Hyalinella</tp:taxon-name-part>
              <tp:taxon-name-part taxon-name-part-type="species" reg="punctata">punctata</tp:taxon-name-part>
            </tp:taxon-name><tp:taxon-authority>(Hancock, 1850)</tp:taxon-authority><xref ref-type="fig" rid="F8">Fig. 8</xref></tp:nomenclature><tp:treatment-sec sec-type="material" id="SECID0EYJBG"><title>Material examined.</title><p>A few statoblasts from Veršvio stream were found in August 2015 Unfortunately, these were later lost before critical dimensions could be taken.</p></tp:treatment-sec><tp:treatment-sec sec-type="description" id="SECID0E4JBG"><title>Description.</title><p>Colonies were not observed, and species was identified according floatoblasts. The statoblasts are larger than any other plumatellid species and show crowded tubercles on the fenestrae of both valves. <xref ref-type="bibr" rid="B45">Pajiedaitė (1933)</xref> described floatoblasts by oval shape, with length 440 µm and width 230 µm. These dimensions were slightly smaller than 500 µm and 350 µm suggested by <xref ref-type="bibr" rid="B63">Wood and Okamura (2005)</xref>. Length and width of measured statoblasts during current study was 425–459 (444±7) and 280–299 (290±4) µm, respectively (n=5).</p><fig id="F8" position="float" orientation="portrait"><label>Figure 8.</label><caption><p>
                  <italic><tp:taxon-name><tp:taxon-name-part taxon-name-part-type="genus" reg="Hyalinella">Hyalinella</tp:taxon-name-part> <tp:taxon-name-part taxon-name-part-type="species" reg="punctata">punctata</tp:taxon-name-part></tp:taxon-name></italic>. Scanning electron micrograph showing the floatoblast ventral valve. Scale bar: 300 μm.</p></caption><graphic xmlns:xlink="http://www.w3.org/1999/xlink" xlink:href="zookeys-774-053-g008.jpg" position="float" orientation="portrait" xlink:type="simple" id="oo_216709.jpg"/></fig></tp:treatment-sec><tp:treatment-sec sec-type="distribution" id="SECID0EDLBG"><title>Distribution in Europe.</title><p>
              <italic><tp:taxon-name><tp:taxon-name-part taxon-name-part-type="genus" reg="Hyalinella">Hyalinella</tp:taxon-name-part> <tp:taxon-name-part taxon-name-part-type="species" reg="punctata">punctata</tp:taxon-name-part></tp:taxon-name></italic> has been widely reported worldwide, including neighbouring Poland (<xref ref-type="bibr" rid="B25">Kaminski 1984</xref>), but verified specimens are known only from Britain, Ireland, Europe, North America and northern Asia (<xref ref-type="bibr" rid="B63">Wood and Okamura 2005</xref>).</p></tp:treatment-sec><tp:treatment-sec sec-type="remarks" id="SECID0E3LBG"><title>Remarks on habitat and ecology in Lithuania.</title><p>Few small colonies of <italic><tp:taxon-name><tp:taxon-name-part taxon-name-part-type="genus" reg="Hyalinella">H.</tp:taxon-name-part> <tp:taxon-name-part taxon-name-part-type="species" reg="punctata">punctata</tp:taxon-name-part></tp:taxon-name></italic> were described on <italic><tp:taxon-name><tp:taxon-name-part taxon-name-part-type="genus" reg="Nymphaea">Nymphaea</tp:taxon-name-part> <tp:taxon-name-part taxon-name-part-type="species" reg="lutea">lutea</tp:taxon-name-part></tp:taxon-name></italic> leaves in small lakes in the Zarasai district (<named-content xmlns:xlink="http://www.w3.org/1999/xlink" content-type="dwc:verbatimCoordinates" xlink:type="simple"><named-content content-type="geo-json" specific-use="{&#34;type&#34;:&#34;Point&#34;,&#34;coordinates&#34;:[25.834444,55.747222]}" id="NCID0E2MBG" xlink:type="simple">55°44'50"N, 25°50'4"E</named-content></named-content>) and Dubysa river (Šiauliai district; <named-content xmlns:xlink="http://www.w3.org/1999/xlink" content-type="dwc:verbatimCoordinates" xlink:type="simple"><named-content content-type="geo-json" specific-use="{&#34;type&#34;:&#34;Point&#34;,&#34;coordinates&#34;:[23.141944,55.858056]}" id="NCID0EDNBG" xlink:type="simple">55°51'29"N, 23°08'31"E</named-content></named-content>) by <xref ref-type="bibr" rid="B45">Pajiedaitė (1933)</xref>. During the present survey, floatoblasts of <italic><tp:taxon-name><tp:taxon-name-part taxon-name-part-type="genus" reg="Hyalinella">H.</tp:taxon-name-part> <tp:taxon-name-part taxon-name-part-type="species" reg="punctata">punctata</tp:taxon-name-part></tp:taxon-name></italic> were recorded only in the Veršvio stream (Table <xref ref-type="table" rid="T1">1</xref>). The available data are not sufficient to estimate the prevalence and frequency of this species in Lithuania.</p></tp:treatment-sec><tp:treatment-sec sec-type="remarks" id="SECID0E2NBG"><title>Remarks.</title><p>
              <xref ref-type="bibr" rid="B19">Hancock (1850)</xref> described colonies of <italic><tp:taxon-name><tp:taxon-name-part taxon-name-part-type="genus" reg="Hyalinella">H.</tp:taxon-name-part> <tp:taxon-name-part taxon-name-part-type="species" reg="punctata">punctata</tp:taxon-name-part></tp:taxon-name></italic> as “thick and transparent with less profuse branching than in <italic><tp:taxon-name><tp:taxon-name-part taxon-name-part-type="genus" reg="Plumatella">Plumatella</tp:taxon-name-part></tp:taxon-name></italic> and produce only floatoblasts, while individual zooids are indistinct, usually arranged linearly and lack interzooidal septa”. In fact, features distinguishing <italic><tp:taxon-name><tp:taxon-name-part taxon-name-part-type="genus" reg="Hyalinella">Hyalinella</tp:taxon-name-part></tp:taxon-name></italic> from <italic><tp:taxon-name><tp:taxon-name-part taxon-name-part-type="genus" reg="Plumatella">Plumatella</tp:taxon-name-part></tp:taxon-name></italic> are not clear-cut (<xref ref-type="bibr" rid="B22">Hirose and Mawatari 2011</xref>), because the diagnosis of <italic><tp:taxon-name><tp:taxon-name-part taxon-name-part-type="genus" reg="Hyalinella">Hyalinella</tp:taxon-name-part></tp:taxon-name></italic> is based on the transparency and thickness of the colony wall (ectocyst), but the condition of the ectocyst depends to some extent on environmental factors (<xref ref-type="bibr" rid="B63">Wood and Okamura 2005</xref>, <xref ref-type="bibr" rid="B22">Hirose and Mawatari 2011</xref>). Generic placement of some species between <italic><tp:taxon-name><tp:taxon-name-part taxon-name-part-type="genus" reg="Plumatella">Plumatella</tp:taxon-name-part></tp:taxon-name></italic> and <italic><tp:taxon-name><tp:taxon-name-part taxon-name-part-type="genus" reg="Hyalinella">Hyalinella</tp:taxon-name-part></tp:taxon-name></italic> has remained unstable (<xref ref-type="bibr" rid="B22">Hirose and Mawatari 2011</xref>).</p></tp:treatment-sec><tp:treatment-sec><!--Section generated to contain objects referenced in tp:taxon-treatment.--><table-wrap id="T1" position="float" orientation="portrait"><label>Table 1.</label><caption><p>Summary of collecting sites, their locations, abbreviation of locations names, and the bryozoan species collected. Bryozoan species are expressed by the first letter of the genus followed by the first three letters of the species.</p></caption><table id="TID0E5EAC" rules="all"><tbody><tr><th rowspan="1" colspan="1"/><th rowspan="1" colspan="1">District</th><th rowspan="1" colspan="1">Site and name abbreviation</th><th rowspan="1" colspan="1">Coordinates</th><th rowspan="1" colspan="1">Species</th></tr><tr><td rowspan="1" colspan="1">1</td><td rowspan="1" colspan="1">Kaunas City</td><td rowspan="1" colspan="1">Pond, Kaunas Botanical Garden, BG</td><td rowspan="1" colspan="1">
                  <named-content xmlns:xlink="http://www.w3.org/1999/xlink" content-type="dwc:verbatimCoordinates" xlink:type="simple"><named-content content-type="geo-json" specific-use="{&#34;type&#34;:&#34;Point&#34;,&#34;coordinates&#34;:[23.912611,54.872361]}" id="NCID0EFPAC" xlink:type="simple">54°52'20.5"N, 23°54'45.4"E</named-content></named-content>
                </td><td rowspan="1" colspan="1">PREP; PFUN; PFRU; PGEI; CMUC</td></tr><tr><td rowspan="1" colspan="1">1</td><td rowspan="1" colspan="1">Kaunas</td><td rowspan="1" colspan="1">Linksmakalnis pond, LP</td><td rowspan="1" colspan="1">
                  <named-content xmlns:xlink="http://www.w3.org/1999/xlink" content-type="dwc:verbatimCoordinates" xlink:type="simple"><named-content content-type="geo-json" specific-use="{&#34;type&#34;:&#34;Point&#34;,&#34;coordinates&#34;:[23.922361,54.758694]}" id="NCID0E5PAC" xlink:type="simple">54°45'31.3"N, 23°55'20.5"E</named-content></named-content>
                </td><td rowspan="1" colspan="1">PREP; PFUN; PFRU; PCAS</td></tr><tr><td rowspan="1" colspan="1">1</td><td rowspan="1" colspan="1">Kaunas</td><td rowspan="1" colspan="1">Raudondvaris pond, RP</td><td rowspan="1" colspan="1">
                  <named-content xmlns:xlink="http://www.w3.org/1999/xlink" content-type="dwc:verbatimCoordinates" xlink:type="simple"><named-content content-type="geo-json" specific-use="{&#34;type&#34;:&#34;Point&#34;,&#34;coordinates&#34;:[23.770139,54.986306]}" id="NCID0EYAAE" xlink:type="simple">54°59'10.7"N, 23°46'12.5"E</named-content></named-content>
                </td><td rowspan="1" colspan="1">PREP</td></tr><tr><td rowspan="1" colspan="1">1</td><td rowspan="1" colspan="1">Kaunas</td><td rowspan="1" colspan="1">Rokai pond, ROP</td><td rowspan="1" colspan="1">
                  <named-content xmlns:xlink="http://www.w3.org/1999/xlink" content-type="dwc:verbatimCoordinates" xlink:type="simple"><named-content content-type="geo-json" specific-use="{&#34;type&#34;:&#34;Point&#34;,&#34;coordinates&#34;:[23.956083,54.833667]}" id="NCID0ERBAE" xlink:type="simple">54°50'01.2"N, 23°57'21.9"E</named-content></named-content>
                </td><td rowspan="1" colspan="1">PREP; PFRU; CMUC</td></tr><tr><td rowspan="1" colspan="1">1</td><td rowspan="1" colspan="1">Kaunas</td><td rowspan="1" colspan="1">Tribalė pond, TP</td><td rowspan="1" colspan="1">
                  <named-content xmlns:xlink="http://www.w3.org/1999/xlink" content-type="dwc:verbatimCoordinates" xlink:type="simple"><named-content content-type="geo-json" specific-use="{&#34;type&#34;:&#34;Point&#34;,&#34;coordinates&#34;:[23.858333,54.839806]}" id="NCID0EKCAE" xlink:type="simple">54°50'23.3"N, 23°51'30.0"E</named-content></named-content>
                </td><td rowspan="1" colspan="1">PREP; PFRU</td></tr><tr><td rowspan="1" colspan="1">1</td><td rowspan="1" colspan="1">Kaunas</td><td rowspan="1" colspan="1">Lampėdžiai lake, LL</td><td rowspan="1" colspan="1">
                  <named-content xmlns:xlink="http://www.w3.org/1999/xlink" content-type="dwc:verbatimCoordinates" xlink:type="simple"><named-content content-type="geo-json" specific-use="{&#34;type&#34;:&#34;Point&#34;,&#34;coordinates&#34;:[23.824917,54.915083]}" id="NCID0EDDAE" xlink:type="simple">54°54'54.3"N, 23°49'29.7"E</named-content></named-content>
                </td><td rowspan="1" colspan="1">PREP; PCAS; PGEI; CMUC</td></tr><tr><td rowspan="1" colspan="1">1</td><td rowspan="1" colspan="1">Kaunas</td><td rowspan="1" colspan="1">Maišia stream, MS</td><td rowspan="1" colspan="1">
                  <named-content xmlns:xlink="http://www.w3.org/1999/xlink" content-type="dwc:verbatimCoordinates" xlink:type="simple"><named-content content-type="geo-json" specific-use="{&#34;type&#34;:&#34;Point&#34;,&#34;coordinates&#34;:[23.870389,54.829944]}" id="NCID0E3DAE" xlink:type="simple">54°49'47.8"N, 23°52'13.4"E</named-content></named-content>
                </td><td rowspan="1" colspan="1">PREP; PFUN; PCAS; PGEI</td></tr><tr><td rowspan="1" colspan="1">1</td><td rowspan="1" colspan="1">Kaunas</td><td rowspan="1" colspan="1">Veršvio stream, VS</td><td rowspan="1" colspan="1">
                  <named-content xmlns:xlink="http://www.w3.org/1999/xlink" content-type="dwc:verbatimCoordinates" xlink:type="simple"><named-content content-type="geo-json" specific-use="{&#34;type&#34;:&#34;Point&#34;,&#34;coordinates&#34;:[23.869333,54.927722]}" id="NCID0EVEAE" xlink:type="simple">54°55'39.8"N, 23°52'09.6"E</named-content></named-content>
                </td><td rowspan="1" colspan="1">PREP; HPUN</td></tr><tr><td rowspan="1" colspan="1">2</td><td rowspan="1" colspan="1">Ukmergė</td><td rowspan="1" colspan="1">Šventupė pond, ŠP</td><td rowspan="1" colspan="1">
                  <named-content xmlns:xlink="http://www.w3.org/1999/xlink" content-type="dwc:verbatimCoordinates" xlink:type="simple"><named-content content-type="geo-json" specific-use="{&#34;type&#34;:&#34;Point&#34;,&#34;coordinates&#34;:[24.885389,55.322333]}" id="NCID0EOFAE" xlink:type="simple">55°19'20.4"N, 24°53'07.4"E</named-content></named-content>
                </td><td rowspan="1" colspan="1">PREP; PFRU; PEMA</td></tr><tr><td rowspan="1" colspan="1">2</td><td rowspan="1" colspan="1">Ukmergė</td><td rowspan="1" colspan="1">Mūša pond, MP</td><td rowspan="1" colspan="1">
                  <named-content xmlns:xlink="http://www.w3.org/1999/xlink" content-type="dwc:verbatimCoordinates" xlink:type="simple"><named-content content-type="geo-json" specific-use="{&#34;type&#34;:&#34;Point&#34;,&#34;coordinates&#34;:[24.827389,55.309306]}" id="NCID0EHGAE" xlink:type="simple">55°18'33.5"N, 24°49'38.6"E</named-content></named-content>
                </td><td rowspan="1" colspan="1">PREP; PFRU; PCAS; PFUN</td></tr><tr><td rowspan="1" colspan="1">3</td><td rowspan="1" colspan="1">Plungė</td><td rowspan="1" colspan="1">Plateliai Lake, PL</td><td rowspan="1" colspan="1">
                  <named-content xmlns:xlink="http://www.w3.org/1999/xlink" content-type="dwc:verbatimCoordinates" xlink:type="simple"><named-content content-type="geo-json" specific-use="{&#34;type&#34;:&#34;Point&#34;,&#34;coordinates&#34;:[21.859861,56.044972]}" id="NCID0EAHAE" xlink:type="simple">56°02'41.9"N, 21°51'35.5"E</named-content></named-content>
                </td><td rowspan="1" colspan="1">PREP; PFRU, PCAS; PGEI</td></tr><tr><td rowspan="1" colspan="1">3</td><td rowspan="1" colspan="1">Plungė</td><td rowspan="1" colspan="1">Skyplaičiai Lake, SL</td><td rowspan="1" colspan="1">
                  <named-content xmlns:xlink="http://www.w3.org/1999/xlink" content-type="dwc:verbatimCoordinates" xlink:type="simple"><named-content content-type="geo-json" specific-use="{&#34;type&#34;:&#34;Point&#34;,&#34;coordinates&#34;:[21.937750,56.012833]}" id="NCID0EZHAE" xlink:type="simple">56°00'46.2"N, 21°56'15.9"E</named-content></named-content>
                </td><td rowspan="1" colspan="1">PREP; PFRU; PFUN; PGEI</td></tr><tr><td rowspan="1" colspan="1">4</td><td rowspan="1" colspan="1">Trakai</td><td rowspan="1" colspan="1">Škilietai Lake, ŠL</td><td rowspan="1" colspan="1">
                  <named-content xmlns:xlink="http://www.w3.org/1999/xlink" content-type="dwc:verbatimCoordinates" xlink:type="simple"><named-content content-type="geo-json" specific-use="{&#34;type&#34;:&#34;Point&#34;,&#34;coordinates&#34;:[24.509306,54.617083]}" id="NCID0ESIAE" xlink:type="simple">54°37'01.5"N, 24°30'33.5"E</named-content></named-content>
                </td><td rowspan="1" colspan="1">PREP; PFUN; PFRU;</td></tr><tr><td rowspan="1" colspan="1">4</td><td rowspan="1" colspan="1">Vilnius and Trakai</td><td rowspan="1" colspan="1">Elektrėnai Reservoir, EL</td><td rowspan="1" colspan="1">
                  <named-content xmlns:xlink="http://www.w3.org/1999/xlink" content-type="dwc:verbatimCoordinates" xlink:type="simple"><named-content content-type="geo-json" specific-use="{&#34;type&#34;:&#34;Point&#34;,&#34;coordinates&#34;:[24.671250,54.759556]}" id="NCID0ELJAE" xlink:type="simple">54°45'34.4"N, 24°40'16.5"E</named-content></named-content>
                </td><td rowspan="1" colspan="1">PREP; PFUN; PCAS; PGEI; CMUC</td></tr><tr><td rowspan="1" colspan="1">4</td><td rowspan="1" colspan="1">Trakai and Kaunas</td><td rowspan="1" colspan="1">Strėva river, SR</td><td rowspan="1" colspan="1">
                  <named-content xmlns:xlink="http://www.w3.org/1999/xlink" content-type="dwc:verbatimCoordinates" xlink:type="simple"><named-content content-type="geo-json" specific-use="{&#34;type&#34;:&#34;Point&#34;,&#34;coordinates&#34;:[24.699278,54.584389]}" id="NCID0EEKAE" xlink:type="simple">54°35'03.8"N, 24°41'57.4"E</named-content></named-content>
                </td><td rowspan="1" colspan="1">PREP; PCAS; PGEI</td></tr><tr><td rowspan="1" colspan="1">5</td><td rowspan="1" colspan="1">Utena</td><td rowspan="1" colspan="1">Saterečius pond, SP</td><td rowspan="1" colspan="1">
                  <named-content xmlns:xlink="http://www.w3.org/1999/xlink" content-type="dwc:verbatimCoordinates" xlink:type="simple"><named-content content-type="geo-json" specific-use="{&#34;type&#34;:&#34;Point&#34;,&#34;coordinates&#34;:[25.700083,55.665472]}" id="NCID0E4KAE" xlink:type="simple">55°39'55.7"N, 25°42'00.3"E</named-content></named-content>
                </td><td rowspan="1" colspan="1">PREP; PFRU; PGEI</td></tr><tr><td rowspan="1" colspan="1">5</td><td rowspan="1" colspan="1">Utena</td><td rowspan="1" colspan="1">Žvirgždelis Lake, ŽL</td><td rowspan="1" colspan="1">
                  <named-content xmlns:xlink="http://www.w3.org/1999/xlink" content-type="dwc:verbatimCoordinates" xlink:type="simple"><named-content content-type="geo-json" specific-use="{&#34;type&#34;:&#34;Point&#34;,&#34;coordinates&#34;:[25.693028,55.700583]}" id="NCID0EWLAE" xlink:type="simple">55°42'02.1"N, 25°41'34.9"E</named-content></named-content>
                </td><td rowspan="1" colspan="1">PREP; PFRU</td></tr><tr><td rowspan="1" colspan="1">6</td><td rowspan="1" colspan="1">Lazdijai</td><td rowspan="1" colspan="1">Snaigynas Lake, SNL</td><td rowspan="1" colspan="1">
                  <named-content xmlns:xlink="http://www.w3.org/1999/xlink" content-type="dwc:verbatimCoordinates" xlink:type="simple"><named-content content-type="geo-json" specific-use="{&#34;type&#34;:&#34;Point&#34;,&#34;coordinates&#34;:[23.734167,54.093167]}" id="NCID0EPMAE" xlink:type="simple">54°05'35.4"N, 23°44'03.0"E</named-content></named-content>
                </td><td rowspan="1" colspan="1">PREP; PFRU; CMUC; PART</td></tr></tbody></table></table-wrap></tp:treatment-sec><ref-list><ref id="B45"><mixed-citation xmlns:xlink="http://www.w3.org/1999/xlink" xlink:type="simple">
          <person-group><name name-style="western"><surname>Pajiedaitė</surname><given-names>B</given-names></name></person-group> (<year>1933</year>) Contribution to the exploration of freshwaters bryozoans in Lithuania. Kaunas, Lithuania: University of Vytautas Magnus. Unpublished master thesis. [In Lithuanian]</mixed-citation></ref><ref id="B63"><mixed-citation xmlns:xlink="http://www.w3.org/1999/xlink" xlink:type="simple">
          <person-group><name name-style="western"><surname>Wood</surname><given-names>TS</given-names></name><name name-style="western"><surname>Okamura</surname><given-names>B</given-names></name></person-group> (<year>2005</year>) <article-title>A new key to the Freshwater Bryozoans of Britain, Ireland and Continental Europe, with notes on their Ecology.</article-title> <source>Fresh Water Biological Association, Ambleside, UK, Scientific Publication</source> <volume>63</volume>: <fpage>1</fpage>–<lpage>113</lpage>.</mixed-citation></ref><ref id="B25"><mixed-citation xmlns:xlink="http://www.w3.org/1999/xlink" xlink:type="simple">
          <person-group><name name-style="western"><surname>Kaminski</surname><given-names>M</given-names></name></person-group> (<year>1984</year>) <article-title>Food composition of three bryozoan species (<tp:taxon-name><tp:taxon-name-part taxon-name-part-type="phylum">Bryozoa</tp:taxon-name-part></tp:taxon-name>, <tp:taxon-name><tp:taxon-name-part taxon-name-part-type="class">Phylactolaemata</tp:taxon-name-part></tp:taxon-name>) in a mesotrophic lake.</article-title> <source>Polskie Archiwum Hydrobiologii</source> <volume>31</volume>: <fpage>45</fpage>–<lpage>53</lpage>.</mixed-citation></ref><ref id="B19"><mixed-citation xmlns:xlink="http://www.w3.org/1999/xlink" xlink:type="simple">
          <person-group><name name-style="western"><surname>Hancock</surname><given-names>A</given-names></name></person-group> (<year>1850</year>) <article-title>On the anatomy of the freshwater <tp:taxon-name><tp:taxon-name-part taxon-name-part-type="phylum">Bryozoa</tp:taxon-name-part></tp:taxon-name>, with descriptions of three new species.</article-title> <source>The Annals and Magazine of Natural History; Zoology, Botany, and Geology</source> <volume>5</volume>(<issue>2</issue>): <fpage>173</fpage>–<lpage>204</lpage>. <ext-link xlink:type="simple" ext-link-type="doi" xlink:href="10.1080/03745486009494913">https://doi.org/10.1080/03745486009494913</ext-link></mixed-citation></ref><ref id="B22"><mixed-citation xmlns:xlink="http://www.w3.org/1999/xlink" xlink:type="simple">
          <person-group><name name-style="western"><surname>Hirose</surname><given-names>M</given-names></name><name name-style="western"><surname>Mawatari</surname><given-names>SF</given-names></name></person-group> (<year>2011</year>) <article-title>Freshwater <tp:taxon-name><tp:taxon-name-part taxon-name-part-type="phylum">Bryozoa</tp:taxon-name-part></tp:taxon-name> of Okinawa, Japan, with descriptions of <italic><tp:taxon-name><tp:taxon-name-part taxon-name-part-type="genus">Rumarcanella</tp:taxon-name-part></tp:taxon-name></italic> gen. nov. (<tp:taxon-name><tp:taxon-name-part taxon-name-part-type="class">Phylactolaemata</tp:taxon-name-part></tp:taxon-name>: <tp:taxon-name><tp:taxon-name-part taxon-name-part-type="family">Plumatellidae</tp:taxon-name-part></tp:taxon-name>) and two new species.</article-title> <source>Zootaxa</source> <volume>2732</volume>: <fpage>1</fpage>–<lpage>19</lpage>.</mixed-citation></ref></ref-list></tp:taxon-treatment>
