# Supplementary material for: Freshwater bryozoans of Lithuania (Bryozoa)
Source: Zookeys. 2018 Jul 12;(774):53–75. doi: 10.3897/zookeys.774.21769 (PMC6053470; doi:10.3897/zookeys.774.21769)
Supplement: XML Treatment for Cristatella mucedo [file zookeys.774.21769-treatment8.xml]

<!DOCTYPE tp:taxon-treatment
  PUBLIC "-//TaxonX//DTD Taxonomic Treatment Publishing DTD v0 20100105//EN" "tax-treatment-NSO.dtd">
<tp:taxon-treatment xmlns:tp="http://www.plazi.org/taxpub"><tp:treatment-meta><kwd-group><label>Taxon classification</label><kwd><named-content xmlns:xlink="http://www.w3.org/1999/xlink" content-type="kingdom">Animalia</named-content></kwd><kwd><named-content xmlns:xlink="http://www.w3.org/1999/xlink" content-type="order">Plumatellida</named-content></kwd><kwd><named-content xmlns:xlink="http://www.w3.org/1999/xlink" content-type="family">Cristatellidae</named-content></kwd></kwd-group><mixed-citation publication-type="journal"><person-group><name><surname>Šatkauskienė</surname><given-names>Ingrida</given-names></name><name><surname>Wood</surname><given-names>Timothy</given-names></name><name><surname>Rutkauskaitė-Sucilienė</surname><given-names>Jurgita</given-names></name><name><surname>Mildažienė</surname><given-names>Vida</given-names></name><name><surname>Tučkutė</surname><given-names>Simona</given-names></name></person-group><article-title>Freshwater bryozoans of Lithuania (<tp:taxon-name><tp:taxon-name-part taxon-name-part-type="phylum">Bryozoa</tp:taxon-name-part></tp:taxon-name>)</article-title><source>Zookeys</source><day>12</day><month>7</month><year>2018</year><volume>2018</volume><issue>774</issue><fpage>53</fpage><lpage>75</lpage><pub-id pub-id-type="doi">10.3897/zookeys.774.21769</pub-id></mixed-citation></tp:treatment-meta><tp:nomenclature><tp:taxon-name>
              <tp:taxon-name-part taxon-name-part-type="genus" reg="Cristatella">Cristatella</tp:taxon-name-part>
              <tp:taxon-name-part taxon-name-part-type="species" reg="mucedo">mucedo</tp:taxon-name-part>
            </tp:taxon-name><tp:taxon-authority>(Cuvier, 1798)</tp:taxon-authority><xref ref-type="fig" rid="F9">Fig. 9</xref></tp:nomenclature><tp:treatment-sec sec-type="material" id="SECID0E3RBG"><title>Material examined.</title><p>Colony from Snaigynas lake (Lazdijai district) collected in July 2016, floatoblasts from Rokai pond found in September 2016.</p></tp:treatment-sec><tp:treatment-sec sec-type="description" id="SECID0EBSBG"><title>Description.</title><p>Colonies of <italic><tp:taxon-name><tp:taxon-name-part taxon-name-part-type="genus" reg="Cristatella">C.</tp:taxon-name-part> <tp:taxon-name-part taxon-name-part-type="species" reg="mucedo">mucedo</tp:taxon-name-part></tp:taxon-name></italic> are recognized by their elongated shape and colourless, transparent body wall. The length of colonies found varied from 5 to 10 cm (<xref ref-type="bibr" rid="B45">Pajiedaitė 1933</xref>; this study). The large statoblasts are easily recognized by circular form with hooked spines radiating from the edges of the fenestrae on both valves (Fig. <xref ref-type="fig" rid="F9">9</xref>). Diameter of statoblasts was about 1 mm.</p><fig id="F9" position="float" orientation="portrait"><label>Figure 9.</label><caption><p>
                  <italic><tp:taxon-name><tp:taxon-name-part taxon-name-part-type="genus" reg="Cristatella">Cristatella</tp:taxon-name-part> <tp:taxon-name-part taxon-name-part-type="species" reg="mucedo">mucedo</tp:taxon-name-part></tp:taxon-name></italic>. Scanning electron micrograph showing floatoblast with characteristic spines. Scale bar: 500 μm.</p></caption><graphic xmlns:xlink="http://www.w3.org/1999/xlink" xlink:href="zookeys-774-053-g009.jpg" position="float" orientation="portrait" xlink:type="simple" id="oo_216710.jpg"/></fig></tp:treatment-sec><tp:treatment-sec sec-type="distribution" id="SECID0ESTBG"><title>Distribution in Europe.</title><p>
              <italic><tp:taxon-name><tp:taxon-name-part taxon-name-part-type="genus" reg="Cristatella">Cristatella</tp:taxon-name-part> <tp:taxon-name-part taxon-name-part-type="species" reg="mucedo">mucedo</tp:taxon-name-part></tp:taxon-name></italic> is a common species in Lithuania, with a Holarctic distribution, occurring in Britain, Ireland, Europe, Asia and North America (<xref ref-type="bibr" rid="B42">Økland and Økland 2000</xref>; <xref ref-type="bibr" rid="B63">Wood and Okamura 2005</xref>).</p></tp:treatment-sec><tp:treatment-sec sec-type="remarks" id="SECID0ELUBG"><title>Remarks on habitat and ecology in Lithuania.</title><p>During this survey a few colonies of <italic><tp:taxon-name><tp:taxon-name-part taxon-name-part-type="genus" reg="Cristatella">C.</tp:taxon-name-part> <tp:taxon-name-part taxon-name-part-type="species" reg="mucedo">mucedo</tp:taxon-name-part></tp:taxon-name></italic> occurred in South Lithuania (Snaigynas lake), but statoblasts were found in various water bodies of different regions of the country (Table <xref ref-type="table" rid="T1">1</xref>). <xref ref-type="bibr" rid="B45">Pajiedaitė (1933)</xref> noted that <italic><tp:taxon-name><tp:taxon-name-part taxon-name-part-type="genus" reg="Cristatella">C.</tp:taxon-name-part> <tp:taxon-name-part taxon-name-part-type="species" reg="mucedo">mucedo</tp:taxon-name-part></tp:taxon-name></italic> more often occurred in South Lithuania. She found colonies of <italic><tp:taxon-name><tp:taxon-name-part taxon-name-part-type="genus" reg="Cristatella">C.</tp:taxon-name-part> <tp:taxon-name-part taxon-name-part-type="species" reg="mucedo">mucedo</tp:taxon-name-part></tp:taxon-name></italic> without statoblasts in June/July and noted that statoblasts inside colonies appeared in first part of August. Numerous colonies with statoblasts were found at the end of September and they died late autumn once the water temperature dropped to 3 °C in November 1932 (<xref ref-type="bibr" rid="B45">Pajiedaitė 1933</xref>).</p></tp:treatment-sec><tp:treatment-sec sec-type="remarks" id="SECID0E5VBG"><title>Remarks.</title><p>A more detailed discussion of the ecology and life history of <italic><tp:taxon-name><tp:taxon-name-part taxon-name-part-type="genus" reg="Cristatella">C.</tp:taxon-name-part> <tp:taxon-name-part taxon-name-part-type="species" reg="mucedo">mucedo</tp:taxon-name-part></tp:taxon-name></italic> can be found in <xref ref-type="bibr" rid="B41">Okamura (1997)</xref>.</p></tp:treatment-sec><tp:treatment-sec><!--Section generated to contain objects referenced in tp:taxon-treatment.--><table-wrap id="T1" position="float" orientation="portrait"><label>Table 1.</label><caption><p>Summary of collecting sites, their locations, abbreviation of locations names, and the bryozoan species collected. Bryozoan species are expressed by the first letter of the genus followed by the first three letters of the species.</p></caption><table id="TID0E5EAC" rules="all"><tbody><tr><th rowspan="1" colspan="1"/><th rowspan="1" colspan="1">District</th><th rowspan="1" colspan="1">Site and name abbreviation</th><th rowspan="1" colspan="1">Coordinates</th><th rowspan="1" colspan="1">Species</th></tr><tr><td rowspan="1" colspan="1">1</td><td rowspan="1" colspan="1">Kaunas City</td><td rowspan="1" colspan="1">Pond, Kaunas Botanical Garden, BG</td><td rowspan="1" colspan="1">
                  <named-content xmlns:xlink="http://www.w3.org/1999/xlink" content-type="dwc:verbatimCoordinates" xlink:type="simple"><named-content content-type="geo-json" specific-use="{&#34;type&#34;:&#34;Point&#34;,&#34;coordinates&#34;:[23.912611,54.872361]}" id="NCID0EFPAC" xlink:type="simple">54°52'20.5"N, 23°54'45.4"E</named-content></named-content>
                </td><td rowspan="1" colspan="1">PREP; PFUN; PFRU; PGEI; CMUC</td></tr><tr><td rowspan="1" colspan="1">1</td><td rowspan="1" colspan="1">Kaunas</td><td rowspan="1" colspan="1">Linksmakalnis pond, LP</td><td rowspan="1" colspan="1">
                  <named-content xmlns:xlink="http://www.w3.org/1999/xlink" content-type="dwc:verbatimCoordinates" xlink:type="simple"><named-content content-type="geo-json" specific-use="{&#34;type&#34;:&#34;Point&#34;,&#34;coordinates&#34;:[23.922361,54.758694]}" id="NCID0E5PAC" xlink:type="simple">54°45'31.3"N, 23°55'20.5"E</named-content></named-content>
                </td><td rowspan="1" colspan="1">PREP; PFUN; PFRU; PCAS</td></tr><tr><td rowspan="1" colspan="1">1</td><td rowspan="1" colspan="1">Kaunas</td><td rowspan="1" colspan="1">Raudondvaris pond, RP</td><td rowspan="1" colspan="1">
                  <named-content xmlns:xlink="http://www.w3.org/1999/xlink" content-type="dwc:verbatimCoordinates" xlink:type="simple"><named-content content-type="geo-json" specific-use="{&#34;type&#34;:&#34;Point&#34;,&#34;coordinates&#34;:[23.770139,54.986306]}" id="NCID0EYAAE" xlink:type="simple">54°59'10.7"N, 23°46'12.5"E</named-content></named-content>
                </td><td rowspan="1" colspan="1">PREP</td></tr><tr><td rowspan="1" colspan="1">1</td><td rowspan="1" colspan="1">Kaunas</td><td rowspan="1" colspan="1">Rokai pond, ROP</td><td rowspan="1" colspan="1">
                  <named-content xmlns:xlink="http://www.w3.org/1999/xlink" content-type="dwc:verbatimCoordinates" xlink:type="simple"><named-content content-type="geo-json" specific-use="{&#34;type&#34;:&#34;Point&#34;,&#34;coordinates&#34;:[23.956083,54.833667]}" id="NCID0ERBAE" xlink:type="simple">54°50'01.2"N, 23°57'21.9"E</named-content></named-content>
                </td><td rowspan="1" colspan="1">PREP; PFRU; CMUC</td></tr><tr><td rowspan="1" colspan="1">1</td><td rowspan="1" colspan="1">Kaunas</td><td rowspan="1" colspan="1">Tribalė pond, TP</td><td rowspan="1" colspan="1">
                  <named-content xmlns:xlink="http://www.w3.org/1999/xlink" content-type="dwc:verbatimCoordinates" xlink:type="simple"><named-content content-type="geo-json" specific-use="{&#34;type&#34;:&#34;Point&#34;,&#34;coordinates&#34;:[23.858333,54.839806]}" id="NCID0EKCAE" xlink:type="simple">54°50'23.3"N, 23°51'30.0"E</named-content></named-content>
                </td><td rowspan="1" colspan="1">PREP; PFRU</td></tr><tr><td rowspan="1" colspan="1">1</td><td rowspan="1" colspan="1">Kaunas</td><td rowspan="1" colspan="1">Lampėdžiai lake, LL</td><td rowspan="1" colspan="1">
                  <named-content xmlns:xlink="http://www.w3.org/1999/xlink" content-type="dwc:verbatimCoordinates" xlink:type="simple"><named-content content-type="geo-json" specific-use="{&#34;type&#34;:&#34;Point&#34;,&#34;coordinates&#34;:[23.824917,54.915083]}" id="NCID0EDDAE" xlink:type="simple">54°54'54.3"N, 23°49'29.7"E</named-content></named-content>
                </td><td rowspan="1" colspan="1">PREP; PCAS; PGEI; CMUC</td></tr><tr><td rowspan="1" colspan="1">1</td><td rowspan="1" colspan="1">Kaunas</td><td rowspan="1" colspan="1">Maišia stream, MS</td><td rowspan="1" colspan="1">
                  <named-content xmlns:xlink="http://www.w3.org/1999/xlink" content-type="dwc:verbatimCoordinates" xlink:type="simple"><named-content content-type="geo-json" specific-use="{&#34;type&#34;:&#34;Point&#34;,&#34;coordinates&#34;:[23.870389,54.829944]}" id="NCID0E3DAE" xlink:type="simple">54°49'47.8"N, 23°52'13.4"E</named-content></named-content>
                </td><td rowspan="1" colspan="1">PREP; PFUN; PCAS; PGEI</td></tr><tr><td rowspan="1" colspan="1">1</td><td rowspan="1" colspan="1">Kaunas</td><td rowspan="1" colspan="1">Veršvio stream, VS</td><td rowspan="1" colspan="1">
                  <named-content xmlns:xlink="http://www.w3.org/1999/xlink" content-type="dwc:verbatimCoordinates" xlink:type="simple"><named-content content-type="geo-json" specific-use="{&#34;type&#34;:&#34;Point&#34;,&#34;coordinates&#34;:[23.869333,54.927722]}" id="NCID0EVEAE" xlink:type="simple">54°55'39.8"N, 23°52'09.6"E</named-content></named-content>
                </td><td rowspan="1" colspan="1">PREP; HPUN</td></tr><tr><td rowspan="1" colspan="1">2</td><td rowspan="1" colspan="1">Ukmergė</td><td rowspan="1" colspan="1">Šventupė pond, ŠP</td><td rowspan="1" colspan="1">
                  <named-content xmlns:xlink="http://www.w3.org/1999/xlink" content-type="dwc:verbatimCoordinates" xlink:type="simple"><named-content content-type="geo-json" specific-use="{&#34;type&#34;:&#34;Point&#34;,&#34;coordinates&#34;:[24.885389,55.322333]}" id="NCID0EOFAE" xlink:type="simple">55°19'20.4"N, 24°53'07.4"E</named-content></named-content>
                </td><td rowspan="1" colspan="1">PREP; PFRU; PEMA</td></tr><tr><td rowspan="1" colspan="1">2</td><td rowspan="1" colspan="1">Ukmergė</td><td rowspan="1" colspan="1">Mūša pond, MP</td><td rowspan="1" colspan="1">
                  <named-content xmlns:xlink="http://www.w3.org/1999/xlink" content-type="dwc:verbatimCoordinates" xlink:type="simple"><named-content content-type="geo-json" specific-use="{&#34;type&#34;:&#34;Point&#34;,&#34;coordinates&#34;:[24.827389,55.309306]}" id="NCID0EHGAE" xlink:type="simple">55°18'33.5"N, 24°49'38.6"E</named-content></named-content>
                </td><td rowspan="1" colspan="1">PREP; PFRU; PCAS; PFUN</td></tr><tr><td rowspan="1" colspan="1">3</td><td rowspan="1" colspan="1">Plungė</td><td rowspan="1" colspan="1">Plateliai Lake, PL</td><td rowspan="1" colspan="1">
                  <named-content xmlns:xlink="http://www.w3.org/1999/xlink" content-type="dwc:verbatimCoordinates" xlink:type="simple"><named-content content-type="geo-json" specific-use="{&#34;type&#34;:&#34;Point&#34;,&#34;coordinates&#34;:[21.859861,56.044972]}" id="NCID0EAHAE" xlink:type="simple">56°02'41.9"N, 21°51'35.5"E</named-content></named-content>
                </td><td rowspan="1" colspan="1">PREP; PFRU, PCAS; PGEI</td></tr><tr><td rowspan="1" colspan="1">3</td><td rowspan="1" colspan="1">Plungė</td><td rowspan="1" colspan="1">Skyplaičiai Lake, SL</td><td rowspan="1" colspan="1">
                  <named-content xmlns:xlink="http://www.w3.org/1999/xlink" content-type="dwc:verbatimCoordinates" xlink:type="simple"><named-content content-type="geo-json" specific-use="{&#34;type&#34;:&#34;Point&#34;,&#34;coordinates&#34;:[21.937750,56.012833]}" id="NCID0EZHAE" xlink:type="simple">56°00'46.2"N, 21°56'15.9"E</named-content></named-content>
                </td><td rowspan="1" colspan="1">PREP; PFRU; PFUN; PGEI</td></tr><tr><td rowspan="1" colspan="1">4</td><td rowspan="1" colspan="1">Trakai</td><td rowspan="1" colspan="1">Škilietai Lake, ŠL</td><td rowspan="1" colspan="1">
                  <named-content xmlns:xlink="http://www.w3.org/1999/xlink" content-type="dwc:verbatimCoordinates" xlink:type="simple"><named-content content-type="geo-json" specific-use="{&#34;type&#34;:&#34;Point&#34;,&#34;coordinates&#34;:[24.509306,54.617083]}" id="NCID0ESIAE" xlink:type="simple">54°37'01.5"N, 24°30'33.5"E</named-content></named-content>
                </td><td rowspan="1" colspan="1">PREP; PFUN; PFRU;</td></tr><tr><td rowspan="1" colspan="1">4</td><td rowspan="1" colspan="1">Vilnius and Trakai</td><td rowspan="1" colspan="1">Elektrėnai Reservoir, EL</td><td rowspan="1" colspan="1">
                  <named-content xmlns:xlink="http://www.w3.org/1999/xlink" content-type="dwc:verbatimCoordinates" xlink:type="simple"><named-content content-type="geo-json" specific-use="{&#34;type&#34;:&#34;Point&#34;,&#34;coordinates&#34;:[24.671250,54.759556]}" id="NCID0ELJAE" xlink:type="simple">54°45'34.4"N, 24°40'16.5"E</named-content></named-content>
                </td><td rowspan="1" colspan="1">PREP; PFUN; PCAS; PGEI; CMUC</td></tr><tr><td rowspan="1" colspan="1">4</td><td rowspan="1" colspan="1">Trakai and Kaunas</td><td rowspan="1" colspan="1">Strėva river, SR</td><td rowspan="1" colspan="1">
                  <named-content xmlns:xlink="http://www.w3.org/1999/xlink" content-type="dwc:verbatimCoordinates" xlink:type="simple"><named-content content-type="geo-json" specific-use="{&#34;type&#34;:&#34;Point&#34;,&#34;coordinates&#34;:[24.699278,54.584389]}" id="NCID0EEKAE" xlink:type="simple">54°35'03.8"N, 24°41'57.4"E</named-content></named-content>
                </td><td rowspan="1" colspan="1">PREP; PCAS; PGEI</td></tr><tr><td rowspan="1" colspan="1">5</td><td rowspan="1" colspan="1">Utena</td><td rowspan="1" colspan="1">Saterečius pond, SP</td><td rowspan="1" colspan="1">
                  <named-content xmlns:xlink="http://www.w3.org/1999/xlink" content-type="dwc:verbatimCoordinates" xlink:type="simple"><named-content content-type="geo-json" specific-use="{&#34;type&#34;:&#34;Point&#34;,&#34;coordinates&#34;:[25.700083,55.665472]}" id="NCID0E4KAE" xlink:type="simple">55°39'55.7"N, 25°42'00.3"E</named-content></named-content>
                </td><td rowspan="1" colspan="1">PREP; PFRU; PGEI</td></tr><tr><td rowspan="1" colspan="1">5</td><td rowspan="1" colspan="1">Utena</td><td rowspan="1" colspan="1">Žvirgždelis Lake, ŽL</td><td rowspan="1" colspan="1">
                  <named-content xmlns:xlink="http://www.w3.org/1999/xlink" content-type="dwc:verbatimCoordinates" xlink:type="simple"><named-content content-type="geo-json" specific-use="{&#34;type&#34;:&#34;Point&#34;,&#34;coordinates&#34;:[25.693028,55.700583]}" id="NCID0EWLAE" xlink:type="simple">55°42'02.1"N, 25°41'34.9"E</named-content></named-content>
                </td><td rowspan="1" colspan="1">PREP; PFRU</td></tr><tr><td rowspan="1" colspan="1">6</td><td rowspan="1" colspan="1">Lazdijai</td><td rowspan="1" colspan="1">Snaigynas Lake, SNL</td><td rowspan="1" colspan="1">
                  <named-content xmlns:xlink="http://www.w3.org/1999/xlink" content-type="dwc:verbatimCoordinates" xlink:type="simple"><named-content content-type="geo-json" specific-use="{&#34;type&#34;:&#34;Point&#34;,&#34;coordinates&#34;:[23.734167,54.093167]}" id="NCID0EPMAE" xlink:type="simple">54°05'35.4"N, 23°44'03.0"E</named-content></named-content>
                </td><td rowspan="1" colspan="1">PREP; PFRU; CMUC; PART</td></tr></tbody></table></table-wrap></tp:treatment-sec><ref-list><ref id="B45"><mixed-citation xmlns:xlink="http://www.w3.org/1999/xlink" xlink:type="simple">
          <person-group><name name-style="western"><surname>Pajiedaitė</surname><given-names>B</given-names></name></person-group> (<year>1933</year>) Contribution to the exploration of freshwaters bryozoans in Lithuania. Kaunas, Lithuania: University of Vytautas Magnus. Unpublished master thesis. [In Lithuanian]</mixed-citation></ref><ref id="B42"><mixed-citation xmlns:xlink="http://www.w3.org/1999/xlink" xlink:type="simple">
          <person-group><name name-style="western"><surname>Økland</surname><given-names>KA</given-names></name><name name-style="western"><surname>Økland</surname><given-names>J</given-names></name></person-group> (<year>2000</year>) <article-title>Freshwater bryozoans (<tp:taxon-name><tp:taxon-name-part taxon-name-part-type="phylum">Bryozoa</tp:taxon-name-part></tp:taxon-name>) of Norway: Distribution and ecology of <italic><tp:taxon-name><tp:taxon-name-part taxon-name-part-type="genus">Cristatella</tp:taxon-name-part> <tp:taxon-name-part taxon-name-part-type="species">mucedo</tp:taxon-name-part></tp:taxon-name></italic> and <italic><tp:taxon-name><tp:taxon-name-part taxon-name-part-type="genus">Paludicella</tp:taxon-name-part> <tp:taxon-name-part taxon-name-part-type="species">articulata</tp:taxon-name-part></tp:taxon-name></italic>.</article-title> <source>Hydrobiologia</source> <volume>421</volume>: <fpage>1</fpage>–<lpage>24</lpage>. <ext-link xlink:type="simple" ext-link-type="doi" xlink:href="10.1023/A:1003917200848">https://doi.org/10.1023/A:1003917200848</ext-link></mixed-citation></ref><ref id="B63"><mixed-citation xmlns:xlink="http://www.w3.org/1999/xlink" xlink:type="simple">
          <person-group><name name-style="western"><surname>Wood</surname><given-names>TS</given-names></name><name name-style="western"><surname>Okamura</surname><given-names>B</given-names></name></person-group> (<year>2005</year>) <article-title>A new key to the Freshwater Bryozoans of Britain, Ireland and Continental Europe, with notes on their Ecology.</article-title> <source>Fresh Water Biological Association, Ambleside, UK, Scientific Publication</source> <volume>63</volume>: <fpage>1</fpage>–<lpage>113</lpage>.</mixed-citation></ref><ref id="B41"><mixed-citation xmlns:xlink="http://www.w3.org/1999/xlink" xlink:type="simple">
          <person-group><name name-style="western"><surname>Okamura</surname><given-names>B</given-names></name></person-group> (<year>1997</year>) <article-title>The ecology of subdivided populations of a clonal freshwater bryozoan in southern England.</article-title> <source>Archiv fur Hydrobiologie</source> <volume>141</volume>: <fpage>13</fpage>–<lpage>34</lpage>. <ext-link xlink:type="simple" ext-link-type="doi" xlink:href="10.1127/archiv-hydrobiol/141/1997/13">https://doi.org/10.1127/archiv-hydrobiol/141/1997/13</ext-link></mixed-citation></ref></ref-list></tp:taxon-treatment>
