# Supplementary material for: Freshwater bryozoans of Lithuania (Bryozoa)
Source: Zookeys. 2018 Jul 12;(774):53–75. doi: 10.3897/zookeys.774.21769 (PMC6053470; doi:10.3897/zookeys.774.21769)
Supplement: XML Treatment for Paludicella articulata [file zookeys.774.21769-treatment9.xml]

<!DOCTYPE tp:taxon-treatment
  PUBLIC "-//TaxonX//DTD Taxonomic Treatment Publishing DTD v0 20100105//EN" "tax-treatment-NSO.dtd">
<tp:taxon-treatment xmlns:tp="http://www.plazi.org/taxpub"><tp:treatment-meta><kwd-group><label>Taxon classification</label><kwd><named-content xmlns:xlink="http://www.w3.org/1999/xlink" content-type="kingdom">Animalia</named-content></kwd><kwd><named-content xmlns:xlink="http://www.w3.org/1999/xlink" content-type="order">Ctenostemata</named-content></kwd><kwd><named-content xmlns:xlink="http://www.w3.org/1999/xlink" content-type="family">Paludicellidae</named-content></kwd></kwd-group><mixed-citation publication-type="journal"><person-group><name><surname>Šatkauskienė</surname><given-names>Ingrida</given-names></name><name><surname>Wood</surname><given-names>Timothy</given-names></name><name><surname>Rutkauskaitė-Sucilienė</surname><given-names>Jurgita</given-names></name><name><surname>Mildažienė</surname><given-names>Vida</given-names></name><name><surname>Tučkutė</surname><given-names>Simona</given-names></name></person-group><article-title>Freshwater bryozoans of Lithuania (<tp:taxon-name><tp:taxon-name-part taxon-name-part-type="phylum">Bryozoa</tp:taxon-name-part></tp:taxon-name>)</article-title><source>Zookeys</source><day>12</day><month>7</month><year>2018</year><volume>2018</volume><issue>774</issue><fpage>53</fpage><lpage>75</lpage><pub-id pub-id-type="doi">10.3897/zookeys.774.21769</pub-id></mixed-citation></tp:treatment-meta><tp:nomenclature><tp:taxon-name>
            <tp:taxon-name-part taxon-name-part-type="genus" reg="Paludicella">Paludicella</tp:taxon-name-part>
            <tp:taxon-name-part taxon-name-part-type="species" reg="articulata">articulata</tp:taxon-name-part>
          </tp:taxon-name><tp:taxon-authority>(Ehrenberg, 1831)</tp:taxon-authority><xref ref-type="fig" rid="F10">Fig. 10</xref></tp:nomenclature><tp:treatment-sec sec-type="material" id="SECID0EXXBG"><title>Material examined.</title><p>Two colonies from the outlet of Snaigynas Lake (Lazdijai district) were found in May 2017. Hibernaculae were not found.</p></tp:treatment-sec><tp:treatment-sec sec-type="description" id="SECID0E3XBG"><title>Description.</title><p>The species was recognized by the slender colony branches forking at wide angles and often growing free from the substratum. Colonies were small, about 2–3 cm. Branches of colony were transparent and shiny. Zooids 1.0–1.5 mm in length with 16 tentacles on a circular lophophore were described by <xref ref-type="bibr" rid="B45">Pajiedaitė (1933)</xref>.</p><fig id="F10" position="float" orientation="portrait"><label>Figure 10.</label><caption><p>Fragment colony of <italic><tp:taxon-name><tp:taxon-name-part taxon-name-part-type="genus" reg="Paludicella">Paludicella</tp:taxon-name-part> <tp:taxon-name-part taxon-name-part-type="species" reg="articulata">articulata</tp:taxon-name-part></tp:taxon-name></italic>. Scale bar: 1 mm.</p></caption><graphic xmlns:xlink="http://www.w3.org/1999/xlink" xlink:href="zookeys-774-053-g010.jpg" position="float" orientation="portrait" xlink:type="simple" id="oo_216711.jpg"/></fig></tp:treatment-sec><tp:treatment-sec sec-type="distribution" id="SECID0E5YBG"><title>Distribution in Europe.</title><p>
            <italic><tp:taxon-name><tp:taxon-name-part taxon-name-part-type="genus" reg="Paludicella">Paludicella</tp:taxon-name-part> <tp:taxon-name-part taxon-name-part-type="species" reg="articulata">articulata</tp:taxon-name-part></tp:taxon-name></italic> is known worldwide (<xref ref-type="bibr" rid="B63">Wood and Okamura 2005</xref>). However, the species has not been found in Poland (<xref ref-type="bibr" rid="B25">Kaminski 1984</xref>).</p></tp:treatment-sec><tp:treatment-sec sec-type="remarks" id="SECID0EXZBG"><title>Remarks on habitat and ecology in Lithuania.</title><p>
            <italic><tp:taxon-name><tp:taxon-name-part taxon-name-part-type="genus" reg="Paludicella">Paludicella</tp:taxon-name-part> <tp:taxon-name-part taxon-name-part-type="species" reg="articulata">articulata</tp:taxon-name-part></tp:taxon-name></italic> was recorded by Pajiedaite (1933) in only two localities: Paštys Lake (Utena district) (<named-content xmlns:xlink="http://www.w3.org/1999/xlink" content-type="dwc:verbatimCoordinates" xlink:type="simple"><named-content content-type="geo-json" specific-use="{&#34;type&#34;:&#34;Point&#34;,&#34;coordinates&#34;:[25.696667,55.710000]}" id="NCID0EL1BG" xlink:type="simple">55°42'36"N, 25°41'48"E</named-content></named-content>) and Satarečius pond (Utena district). Since <italic><tp:taxon-name><tp:taxon-name-part taxon-name-part-type="genus" reg="Paludicella">P.</tp:taxon-name-part> <tp:taxon-name-part taxon-name-part-type="species" reg="articulata">articulata</tp:taxon-name-part></tp:taxon-name></italic> tolerates cold temperatures (<xref ref-type="bibr" rid="B44">Økland and Økland 2005</xref>) and prefers flowing water (<xref ref-type="bibr" rid="B63">Wood and Okamura 2005</xref>) it was surprising finding of this species in stagnant Satarečius pond together with <italic><tp:taxon-name><tp:taxon-name-part taxon-name-part-type="genus" reg="Cristatella">C.</tp:taxon-name-part> <tp:taxon-name-part taxon-name-part-type="species" reg="mucedo">mucedo</tp:taxon-name-part></tp:taxon-name></italic>. Coexistence of the two species was also noted by <xref ref-type="bibr" rid="B45">Pajiedaitė (1933)</xref>, who explained it by different local conditions in the same pond; colonies of <italic><tp:taxon-name><tp:taxon-name-part taxon-name-part-type="genus" reg="Plumatella">P.</tp:taxon-name-part> <tp:taxon-name-part taxon-name-part-type="species" reg="articulate">articulate</tp:taxon-name-part></tp:taxon-name></italic> were observed only near a small stream flowing into the pond. Otherwise, she noted that C. <italic><tp:taxon-name><tp:taxon-name-part taxon-name-part-type="genus" reg="Cristatella"/><tp:taxon-name-part taxon-name-part-type="species" reg="mucedo">mucedo</tp:taxon-name-part></tp:taxon-name></italic> was mostly observed in the warmer waters of Central and South Lithuania.</p><p>
            <xref ref-type="bibr" rid="B44">Økland and Økland (2005)</xref> showed positive co-occurrence of these two species in Norway.</p><p>During this survey <italic><tp:taxon-name><tp:taxon-name-part taxon-name-part-type="genus" reg="Paludicella">P.</tp:taxon-name-part> <tp:taxon-name-part taxon-name-part-type="species" reg="articulata">articulata</tp:taxon-name-part></tp:taxon-name></italic> was found in the outlet of Snaigynas lake, which is of glacial origin and characterised by low temperature.</p></tp:treatment-sec><tp:treatment-sec sec-type="remarks" id="SECID0E13BG"><title>Remarks.</title><p>Colonies of <italic><tp:taxon-name><tp:taxon-name-part taxon-name-part-type="genus" reg="Paludicella">P.</tp:taxon-name-part> <tp:taxon-name-part taxon-name-part-type="species" reg="articulata">articulata</tp:taxon-name-part></tp:taxon-name></italic> consist of sometimes creeping but more often elongated, mostly erect, slender zooids. There are normally three adjacent zooids: one distal and two lateral ones (<xref ref-type="bibr" rid="B13">Davenport 1891</xref>) The contiguous arrangement of the zooids and the subterminal 4-sided zooecial orifice readily distinguish the species from its closest relative, <italic><tp:taxon-name><tp:taxon-name-part taxon-name-part-type="genus" reg="Pottsiella">Pottsiella</tp:taxon-name-part> <tp:taxon-name-part taxon-name-part-type="species" reg="erecta">erecta</tp:taxon-name-part></tp:taxon-name></italic> (<xref ref-type="bibr" rid="B47">Ricciardi and Reiswig 1994</xref>).</p></tp:treatment-sec><ref-list><ref id="B45"><mixed-citation xmlns:xlink="http://www.w3.org/1999/xlink" xlink:type="simple">
          <person-group><name name-style="western"><surname>Pajiedaitė</surname><given-names>B</given-names></name></person-group> (<year>1933</year>) Contribution to the exploration of freshwaters bryozoans in Lithuania. Kaunas, Lithuania: University of Vytautas Magnus. Unpublished master thesis. [In Lithuanian]</mixed-citation></ref><ref id="B63"><mixed-citation xmlns:xlink="http://www.w3.org/1999/xlink" xlink:type="simple">
          <person-group><name name-style="western"><surname>Wood</surname><given-names>TS</given-names></name><name name-style="western"><surname>Okamura</surname><given-names>B</given-names></name></person-group> (<year>2005</year>) <article-title>A new key to the Freshwater Bryozoans of Britain, Ireland and Continental Europe, with notes on their Ecology.</article-title> <source>Fresh Water Biological Association, Ambleside, UK, Scientific Publication</source> <volume>63</volume>: <fpage>1</fpage>–<lpage>113</lpage>.</mixed-citation></ref><ref id="B25"><mixed-citation xmlns:xlink="http://www.w3.org/1999/xlink" xlink:type="simple">
          <person-group><name name-style="western"><surname>Kaminski</surname><given-names>M</given-names></name></person-group> (<year>1984</year>) <article-title>Food composition of three bryozoan species (<tp:taxon-name><tp:taxon-name-part taxon-name-part-type="phylum">Bryozoa</tp:taxon-name-part></tp:taxon-name>, <tp:taxon-name><tp:taxon-name-part taxon-name-part-type="class">Phylactolaemata</tp:taxon-name-part></tp:taxon-name>) in a mesotrophic lake.</article-title> <source>Polskie Archiwum Hydrobiologii</source> <volume>31</volume>: <fpage>45</fpage>–<lpage>53</lpage>.</mixed-citation></ref><ref id="B44"><mixed-citation xmlns:xlink="http://www.w3.org/1999/xlink" xlink:type="simple">
          <person-group><name name-style="western"><surname>Økland</surname><given-names>KA</given-names></name><name name-style="western"><surname>Økland</surname><given-names>J</given-names></name></person-group> (<year>2005</year>) <article-title>Freshwater bryozoans (<tp:taxon-name><tp:taxon-name-part taxon-name-part-type="phylum">Bryozoa</tp:taxon-name-part></tp:taxon-name>) of Norway, V: review and comparative discussion of the distribution and ecology of the 10 species recorded.</article-title> <source>Hydrobiologia</source> <volume>534</volume>: <fpage>31</fpage>–<lpage>55</lpage>. <ext-link xlink:type="simple" ext-link-type="doi" xlink:href="10.1007/s10750-004-1320-5">https://doi.org/10.1007/s10750-004-1320-5</ext-link></mixed-citation></ref><ref id="B13"><mixed-citation xmlns:xlink="http://www.w3.org/1999/xlink" xlink:type="simple">
          <person-group><name name-style="western"><surname>Davenport</surname><given-names>CB</given-names></name></person-group> (<year>1891</year>) <article-title>Observations on budding in <italic><tp:taxon-name><tp:taxon-name-part taxon-name-part-type="genus">Paludicella</tp:taxon-name-part></tp:taxon-name></italic> and some other <tp:taxon-name><tp:taxon-name-part taxon-name-part-type="phylum">Bryozoa</tp:taxon-name-part></tp:taxon-name>.</article-title> <source>Bulletin Museum Comparative Zoology</source> <volume>22</volume>: <fpage>1</fpage>–<lpage>114</lpage>.</mixed-citation></ref><ref id="B47"><mixed-citation xmlns:xlink="http://www.w3.org/1999/xlink" xlink:type="simple">
          <person-group><name name-style="western"><surname>Ricciardi</surname><given-names>A</given-names></name><name name-style="western"><surname>Reiswig</surname><given-names>HM</given-names></name></person-group> (<year>1994</year>) <article-title>Taxonomy, distribution and ecology of the freshwater bryozoans (<tp:taxon-name><tp:taxon-name-part taxon-name-part-type="phylum">Ectoprocta</tp:taxon-name-part></tp:taxon-name>) of eastern Canada.</article-title> <source>Canadian Journal of Zoology</source> <volume>72</volume>: <fpage>339</fpage>–<lpage>359</lpage>. <ext-link xlink:type="simple" ext-link-type="doi" xlink:href="10.1139/z94-048">https://doi.org/10.1139/z94-048</ext-link></mixed-citation></ref></ref-list></tp:taxon-treatment>
